# Supplementary material for: Multi-Omics Dissection of the Shared Genetic Architecture Between Sleep Traits and Epilepsy
Source: Biology (Basel). 2026 Jun 5;15(11):892. doi: 10.3390/biology15110892 (PMC13256046; doi:10.3390/biology15110892)
Supplement: Supplementary file 1 [file biology-15-00892-s001.zip]

Archive with 1 entries (1 files):
- Supplementary Table-20260601.xlsx
