# Supplementary material for: Multi-Omics Dissection of the Shared Genetic Architecture Between Sleep Traits and Epilepsy
Source: Biology (Basel). 2026 Jun 5;15(11):892. doi: 10.3390/biology15110892 (PMC13256046; doi:10.3390/biology15110892)
Supplement: Supplementary file 1 [file biology-15-00892-s001.zip › Supplementary Table-20260601.xlsx]

## Sheet: Supplementary Table S1
Supplementary Table S1. Overview of sleep duration and migraine diseases included in this study.
Traits	Ancestry	Ncases	Ncontrols	Ntotal	h2(se)	Reference genome	Number of SNP	Downloaded link
short sleep duration	European	106192	305742	411934	0.0495(0.0021)	GRCh37	14.7 M	https://sleep.hugeamp.org/downloads.html
long sleep duration	European	34184	305742	339926	0.0290(0.0021)	GRCh37	14.7 M	https://sleep.hugeamp.org/downloads.html
insomnia	European	109548	277440	386988	0.046(0.0021)	GRCh37	12.7 M	https://ctg.cncr.nl/software/summary_statistics/
epilepsy	European	27559	42436	69995	0.1049(0.0118)	GRCh37	4.9 M	https://www.ebi.ac.uk/gwas/ (accession IDs: GCST90271611)

## Sheet: Supplementary Table S2
Supplementary Table S2. Genome-wide genetic correlations between sleep traits and epilepsy by using constrained and unconstrained LDSC.
Phenotype 1	Phenotype 2	Unconstrained LDSC					Constrained LDSC
		rg	SE	95% CI[Lower, Upper]	P	Intercept	rg	SE	95% CI[Lower, Upper]	P	Intercept
short sleep duration	epilepsy	0.181	0.0533	[0.077, 0.285]	0.0007	-0.0069	0.1098	0.022	[0.067, 0.153]	5.7578e-07	0
long sleep duration	epilepsy	0.0079	0.0561	[-0.102, 0.118]	0.8887	0.0031	0.0194	0.0246	[-0.029, 0.068]	0.4295	0
insomnia	epilepsy	0.0801	0.0472	[-0.012, 0.173]	0.0896	0.0016	0.0654	0.0201	[0.026, 0.105]	0.0011	0
SE: Standard Error; CI: Confidence Interval
95% CI was calculated as rg ± 1.96 × SE.

## Sheet: Supplementary Table S3
Supplementary Table S3. Partitioned genetic correlations between short sleep duration and epilepsy.
Functional category	Unconstrained LDSC						Constrained LDSC
	rg	SE	Z-score	95% CI	P	Adjusted P-value	rg	SE	Z-score	95% CI	P	Adjusted P-value
Coding	0.3508	0.1199	2.9264	[0.116, 0.586]	0.0034	0.0476	0.1588	0.0337	4.7148	[0.093, 0.225]	2.4197e-06	3.39e-05
Conserved	0.1339	0.0838	1.5969	[-0.030, 0.298]	0.1103	1	0.1163	0.0251	4.629	[0.067, 0.166]	3.674e-06	5.14e-05
DGF	0.1393	0.0719	1.9367	[-0.002, 0.280]	0.0528	0.7392	0.1066	0.0235	4.5437	[0.061, 0.153]	5.5286e-06	7.74e-05
DHS	0.1575	0.0661	2.3831	[0.028, 0.287]	0.0172	0.2408	0.1102	0.0228	4.8448	[0.066, 0.155]	1.2671e-06	1.78e-05
FetalDHS	0.1891	0.0682	2.7717	[0.055, 0.323]	0.0056	0.0784	0.1109	0.0232	4.7857	[0.065, 0.156]	1.704e-06	2.38e-05
H3K27ac	0.0972	0.1082	0.8983	[-0.115, 0.309]	0.369	1	0.105	0.0253	4.1478	[0.055, 0.155]	3.3565e-05	0.00047
H3K4me1	0.1719	0.0722	2.3802	[0.030, 0.313]	0.0173	0.2422	0.1075	0.0232	4.6322	[0.062, 0.153]	3.6181e-06	5.07e-05
H3K4me3	0.1421	0.075	1.8959	[-0.005, 0.289]	0.058	0.812	0.0977	0.0239	4.0894	[0.051, 0.145]	4.3243e-05	0.000605
H3K9ac	0.2495	0.1144	2.1804	[0.025, 0.474]	0.0292	0.4088	0.0978	0.0272	3.5942	[0.044, 0.151]	0.0003	0.0042
Intron	0.2774	0.1148	2.4157	[0.052, 0.502]	0.0157	0.2198	0.089	0.03	2.9633	[0.030, 0.148]	0.003	0.042
Promoter	0.2974	0.1037	2.8695	[0.094, 0.501]	0.0041	0.0574	0.119	0.0285	4.1773	[0.063, 0.175]	2.9499e-05	0.000413
Repressed	0.0156	0.2375	0.0657	[-0.450, 0.481]	0.9476	1	0.1274	0.0214	5.9602	[0.085, 0.169]	2.5193e-09	3.53e-08
SuperEnhancer	0.0866	0.1594	0.5429	[-0.226, 0.399]	0.5872	1	0.1053	0.0376	2.8027	[0.032, 0.179]	0.0051	0.0714
Transcribed	0.2588	0.0728	3.5564	[0.116, 0.401]	0.0004	0.0056	0.0885	0.0231	3.8248	[0.043, 0.134]	0.0001	0.0014
SE: Standard Error; CI: Confidence Interval
95% CI was calculated as rg ± 1.96 × SE.
Adjusted P-values were computed using the Bonferroni correction for 14 functional categories (nominal P-value × 14)
Statistically significant Adjusted P-values (< 0.05) are indicated in bold.

## Sheet: Supplementary Table S4
Supplementary Table S4. Partitioned genetic correlations between long sleep duration and epilepsy.
Functional category	Unconstrained LDSC						Constrained LDSC
	rg	SE	Z-score	95% CI	P	Adjusted P-value	rg	SE	Z-score	95% CI	P	Adjusted P-value
Coding	-0.0496	0.1318	-0.3762	[-0.308, 0.209]	0.7067	1	0.0205	0.0335	0.6113	[-0.045, 0.086]	0.541	1
Conserved	0.0403	0.0855	0.471	[-0.127, 0.208]	0.6376	1	0.0197	0.026	0.7597	[-0.031, 0.071]	0.4474	1
DGF	0.0047	0.0859	0.0548	[-0.164, 0.173]	0.9563	1	0.0159	0.0256	0.6199	[-0.034, 0.066]	0.5353	1
DHS	-0.0113	0.0763	-0.1475	[-0.161, 0.138]	0.8827	1	0.0158	0.0253	0.6267	[-0.034, 0.065]	0.5308	1
FetalDHS	-0.0506	0.0733	-0.6906	[-0.194, 0.093]	0.4898	1	0.02	0.0256	0.7787	[-0.030, 0.070]	0.4361	1
H3K27ac	-0.0597	0.116	-0.5146	[-0.287, 0.168]	0.6069	1	0.0245	0.0269	0.9091	[-0.028, 0.077]	0.3633	1
H3K4me1	-0.0474	0.0797	-0.594	[-0.204, 0.109]	0.5525	1	0.0191	0.0257	0.7435	[-0.031, 0.069]	0.4572	1
H3K4me3	0.0333	0.0846	0.3935	[-0.133, 0.199]	0.6939	1	0.0145	0.0272	0.5317	[-0.039, 0.068]	0.5949	1
H3K9ac	-0.0255	0.118	-0.2158	[-0.257, 0.206]	0.8292	1	0.0167	0.0287	0.5827	[-0.040, 0.073]	0.5601	1
Intron	-0.0644	0.1211	-0.532	[-0.302, 0.173]	0.5947	1	0.0472	0.0275	1.7176	[-0.007, 0.101]	0.0859	1
Promoter	-0.1072	0.1157	-0.9265	[-0.334, 0.120]	0.3542	1	0.0036	0.0305	0.1191	[-0.056, 0.063]	0.9052	1
Repressed	-0.1894	0.3933	-0.4815	[-0.960, 0.581]	0.6302	1	0.0101	0.0264	0.3834	[-0.042, 0.062]	0.7014	1
SuperEnhancer	0.0246	0.2021	0.1216	[-0.372, 0.421]	0.9032	1	0.0283	0.0331	0.8558	[-0.037, 0.093]	0.3921	1
Transcribed	0.066	0.08	0.8255	[-0.091, 0.223]	0.4091	1	0.0178	0.026	0.6843	[-0.033, 0.069]	0.4938	1
SE: Standard Error; CI: Confidence Interval
95% CI was calculated as rg ± 1.96 × SE.
Adjusted P-values were computed using the Bonferroni correction for 14 functional categories (nominal P-value × 14)
Statistically significant Adjusted P-values (< 0.05) are indicated in bold.

## Sheet: Supplementary Table S5
Supplementary Table S5. Partitioned genetic correlations between insomnia and epilepsy.
Functional category	Unconstrained LDSC						Constrained LDSC
	rg	SE	Z-score	95% CI	P	Adjusted P-value	rg	SE	Z-score	95% CI	P	Adjusted P-value
Coding	0.0197	0.1005	0.1958	[-0.177, 0.217]	0.8447	1	0.062	0.0295	2.1005	[0.004, 0.120]	0.0357	0.4998
Conserved	0.1502	0.0885	1.6985	[-0.023, 0.324]	0.0894	1	0.0785	0.0241	3.2554	[0.031, 0.126]	0.0011	0.0154
DGF	0.0161	0.06	0.2688	[-0.101, 0.134]	0.7881	1	0.0682	0.0224	3.0428	[0.024, 0.112]	0.0023	0.0322
DHS	0.0433	0.0603	0.7183	[-0.075, 0.161]	0.4726	1	0.0712	0.0216	3.2956	[0.029, 0.113]	0.001	0.014
FetalDHS	0.0017	0.0598	0.0292	[-0.116, 0.119]	0.9767	1	0.0762	0.0219	3.4781	[0.033, 0.119]	0.0005	0.007
H3K27ac	-0.1441	0.1191	-1.2107	[-0.378, 0.089]	0.226	1	0.0694	0.0244	2.8501	[0.022, 0.117]	0.0044	0.0616
H3K4me1	0.0025	0.0637	0.0393	[-0.122, 0.127]	0.9686	1	0.072	0.0227	3.1734	[0.028, 0.116]	0.0015	0.021
H3K4me3	0.0237	0.0637	0.3726	[-0.101, 0.149]	0.7095	1	0.068	0.0238	2.8562	[0.021, 0.115]	0.0043	0.0602
H3K9ac	-0.0234	0.1017	-0.2297	[-0.223, 0.176]	0.8183	1	0.0688	0.025	2.7488	[0.020, 0.118]	0.006	0.084
Intron	-0.0829	0.1368	-0.6058	[-0.351, 0.185]	0.5447	1	0.0617	0.0252	2.4467	[0.012, 0.111]	0.0144	0.2016
Promoter	-0.0754	0.0939	-0.8023	[-0.259, 0.109]	0.4224	1	0.0509	0.0278	1.8334	[-0.003, 0.106]	0.0667	0.9338
Repressed	-0.0836	0.2307	-0.3625	[-0.536, 0.369]	0.717	1	0.0648	0.0219	2.9658	[0.022, 0.108]	0.003	0.042
SuperEnhancer	-0.0927	0.1538	-0.6022	[-0.394, 0.209]	0.547	1	0.0425	0.0288	1.4767	[-0.014, 0.099]	0.1398	1
Transcribed	0.1153	0.0637	1.8106	[-0.010, 0.240]	0.0702	0.9828	0.0585	0.0224	2.6154	[0.015, 0.103]	0.0089	0.1246
SE: Standard Error; CI: Confidence Interval
95% CI was calculated as rg ± 1.96 × SE.
Adjusted P-values were computed using the Bonferroni correction for 14 functional categories (nominal P-value ×14)
Statistically significant Adjusted P-values (< 0.05) are indicated in bold.

## Sheet: Supplementary Table S6
Supplementary Table S6. Local genetic correlations between short sleep duration and epilepsy by using GWAS-pw analysis.
chunk	NSNP	chr	st	sp	max_abs_Z_shortsleep	max_abs_Z_epilepsy	logBF_1	logBF_2	logBF_3	logBF_4	pi_1	pi_2	pi_3	pi_4	PPA_1	PPA_2	PPA_3	PPA_4
0	406	chr1	1029805	1844046	2.97429	2.24497	-0.683043	0.0099707	-0.697094	-0.675446	0.00047575	0.658227	0.000755297	0.307916	0.000281117	0.777777	0.000440071	0.183333
1	1161	chr1	2024064	3547037	3.18002	2.86959	-0.729229	0.0303155	-0.714535	-0.699776	0.00047575	0.658227	0.000755297	0.307916	0.000265361	0.784693	0.000427521	0.176881
2	873	chr1	3616601	4379727	2.5465	2.74058	-0.982583	0.00291131	-0.971098	-0.98084	0.00047575	0.658227	0.000755297	0.307916	0.000220221	0.816302	0.00035366	0.142781
3	3442	chr1	4382789	5908733	3.83767	3.15031	-0.0954066	0.0293095	0.048221	-0.0664567	0.00047575	0.658227	0.000755297	0.307916	0.000432556	0.677958	0.000792789	0.288184
4	1918	chr1	5915761	7245434	3.37799	3.64499	-0.453696	0.0353653	-0.45046	-0.418839	0.00047575	0.658227	0.000755297	0.307916	0.000329272	0.74293	0.000524443	0.220672
5	2551	chr1	7258940	9349150	3.65606	4.50272	0.0292043	0.172857	0.0282499	0.201727	0.00047575	0.658227	0.000755297	0.307916	0.00041058	0.655817	0.000651212	0.315775
6	1690	chr1	9368209	10798489	3.25484	3.09427	0.0805795	0.00392235	0.0654172	0.0839296	0.00047575	0.658227	0.000755297	0.307916	0.00050083	0.641793	0.000783148	0.325236
7	1105	chr1	10850798	11763677	3.67309	3.10809	0.741075	-0.00338363	0.752631	0.736765	0.00047575	0.658227	0.000755297	0.307916	0.000747995	0.491565	0.00120131	0.482038
8	1050	chr1	11781973	12778345	2.50929	2.72862	-0.743209	0.0374193	-0.701563	-0.706787	0.00047575	0.658227	0.000755297	0.307916	0.000260541	0.786856	0.000431223	0.174883
9	2246	chr1	12781142	14890071	3.23894	4.00204	-1.06567	0.0397493	-1.05285	-1.02636	0.00047575	0.658227	0.000755297	0.307916	0.000197868	0.826896	0.000318187	0.133199
10	3203	chr1	14901522	16846035	3.73444	3.28884	0.791498	0.0462401	0.776853	0.837448	0.00047575	0.658227	0.000755297	0.307916	0.000731021	0.480026	0.00114369	0.495381
11	2331	chr1	17282425	18645472	5.36294	3.37536	5.7031	0.0151455	5.69526	5.71783	0.00047575	0.658227	0.000755297	0.307916	0.00150531	0.00705302	0.00237117	0.988726
12	3371	chr1	18669450	20435466	3.5688	3.28745	-0.909951	-0.00128704	-0.918113	-0.911531	0.00047575	0.658227	0.000755297	0.307916	0.000235198	0.807341	0.000370362	0.151985
13	2274	chr1	20487743	21730091	3.6798	3.90458	0.233734	0.220221	0.232737	0.453599	0.00047575	0.658227	0.000755297	0.307916	0.000448786	0.612586	0.000711778	0.361892
14	2352	chr1	21761441	23086096	2.80368	3.49029	-0.982205	0.0253106	-0.976686	-0.957314	0.00047575	0.658227	0.000755297	0.307916	0.000215586	0.816912	0.000344156	0.143049
15	998	chr1	23096818	23907702	2.23938	4.93311	-0.965466	0.244393	-0.847799	-0.722119	0.00047575	0.658227	0.000755297	0.307916	0.00017707	0.821441	0.000316217	0.146178
16	2075	chr1	23927112	25500202	3.61461	3.00292	0.145211	-0.0215992	0.142093	0.123125	0.00047575	0.658227	0.000755297	0.307916	0.000535916	0.627551	0.000848167	0.339281
17	1882	chr1	25889422	27400062	3.13468	2.0396	-0.611646	-0.0474285	-0.620649	-0.659619	0.00047575	0.658227	0.000755297	0.307916	0.000314635	0.765314	0.000495034	0.1941
18	2657	chr1	27418225	30160186	2.57911	3.48524	-1.17813	0.116959	-1.154	-1.06153	0.00047575	0.658227	0.000755297	0.307916	0.000166543	0.841342	0.00027086	0.121121
19	3603	chr1	30169273	32436961	4.49978	3.25199	2.40973	0.0324692	2.47555	2.4419	0.00047575	0.658227	0.000755297	0.307916	0.00124125	0.159377	0.00210466	0.82963
20	2815	chr1	32462811	34797348	5.46823	3.19198	6.85432	0.00721766	6.92597	6.86115	0.00047575	0.658227	0.000755297	0.307916	0.00152461	0.00224128	0.00260024	0.993524
21	2649	chr1	34800556	37534673	3.71528	4.13036	0.430689	0.123824	0.491592	0.554137	0.00047575	0.658227	0.000755297	0.307916	0.000556334	0.566321	0.000938694	0.407383
22	1635	chr1	37554914	38728422	3.0792	3.10481	-0.771965	0.0542387	-0.749069	-0.718335	0.00047575	0.658227	0.000755297	0.307916	0.000250324	0.791253	0.000406616	0.170942
23	1997	chr1	38738105	40199854	3.78169	3.73302	-0.72034	0.106587	-0.70754	-0.614222	0.00047575	0.658227	0.000755297	0.307916	0.000248359	0.78561	0.000399373	0.17874
24	3064	chr1	40203722	41974484	3.81772	4.34214	-0.158514	0.0746433	-0.142055	-0.0841861	0.00047575	0.658227	0.000755297	0.307916	0.000395729	0.691279	0.000638681	0.275887
25	3152	chr1	41984584	43748051	3.44422	3.16254	-0.140236	0.00740204	-0.152238	-0.133143	0.00047575	0.658227	0.000755297	0.307916	0.000427904	0.686217	0.000671232	0.278921
26	1594	chr1	43764084	44965723	3.53361	2.89821	0.167807	-0.00235165	0.146006	0.164853	0.00047575	0.658227	0.000755297	0.307916	0.000533925	0.623129	0.000829374	0.344549
27	2599	chr1	44978965	46895641	3.86487	3.71738	1.11099	0.0721034	1.24302	1.18264	0.00047575	0.658227	0.000755297	0.307916	0.000826271	0.404516	0.00149693	0.574505
28	1655	chr1	46902461	48001549	3.18805	3.61773	-0.397154	0.0480541	-0.371432	-0.349708	0.00047575	0.658227	0.000755297	0.307916	0.000339814	0.733819	0.000553542	0.230622
29	1604	chr1	48005984	48977584	3.5523	2.99806	-0.131162	-0.0129458	-0.149459	-0.144724	0.00047575	0.658227	0.000755297	0.307916	0.000439285	0.684043	0.000684761	0.280485
30	1111	chr1	48982009	49893541	2.50346	2.92316	-0.949591	0.0136255	-0.946706	-0.936859	0.00047575	0.658227	0.000755297	0.307916	0.000224194	0.812718	0.000356956	0.146963
31	1504	chr1	49897328	51712970	2.60494	2.36541	-0.721924	-0.0458601	-0.737617	-0.768456	0.00047575	0.658227	0.000755297	0.307916	0.000287211	0.781283	0.000448874	0.177438
32	3680	chr1	51716714	54222571	2.39286	4.38199	-1.07627	0.0393433	-1.06708	-1.0372	0.00047575	0.658227	0.000755297	0.307916	0.00019613	0.828032	0.000314251	0.131998
33	4077	chr1	54227790	56411094	3.61102	3.25724	-0.708016	-0.0222652	-0.721451	-0.730525	0.00047575	0.658227	0.000755297	0.307916	0.000283985	0.780027	0.000444835	0.179711
34	1387	chr1	56414053	57020516	2.91055	3.6478	-0.719525	0.097818	-0.69922	-0.622394	0.00047575	0.658227	0.000755297	0.307916	0.000250645	0.785277	0.000406084	0.178771
35	3760	chr1	57024560	58864670	3.82981	3.29064	0.433213	0.00990037	0.437877	0.442848	0.00047575	0.658227	0.000755297	0.307916	0.00062243	0.563956	0.000992784	0.406751
36	2075	chr1	58867232	59888758	2.90448	3.26207	-1.01502	0.0308973	-1.01057	-0.984596	0.00047575	0.658227	0.000755297	0.307916	0.000208479	0.820907	0.000332453	0.1391
37	2842	chr1	59891621	61899519	2.96223	2.72691	-0.890991	-0.0155672	-0.89954	-0.906909	0.00047575	0.658227	0.000755297	0.307916	0.0002423	0.804528	0.000381398	0.154345
38	2574	chr1	61931141	63453506	3.86565	3.06994	-0.149042	0.0143746	-0.161661	-0.135042	0.00047575	0.658227	0.000755297	0.307916	0.000422353	0.688086	0.000662115	0.27721
39	2966	chr1	63455413	65036321	2.43143	3.2749	-1.31417	0.0342487	-1.30444	-1.28025	0.00047575	0.658227	0.000755297	0.307916	0.000159849	0.85176	0.000256256	0.107027
40	3376	chr1	65042743	66938230	5.83149	3.42909	7.61722	0.0338316	7.60797	7.65077	0.00047575	0.658227	0.000755297	0.307916	0.00148673	0.00104666	0.00233859	0.995078
41	3214	chr1	66939404	68476806	3.75224	3.28661	-0.0459873	0.00914968	-0.0301842	-0.0371554	0.00047575	0.658227	0.000755297	0.307916	0.000456753	0.667766	0.000736688	0.298244
42	2076	chr1	68483900	69685645	2.94431	3.4136	-1.25845	0.0334106	-1.24643	-1.22552	0.00047575	0.658227	0.000755297	0.307916	0.000168112	0.846533	0.000270121	0.112448
43	3034	chr1	69689512	71369444	3.89536	2.74674	-0.0646089	-0.0123586	-0.0553733	-0.0773044	0.00047575	0.658227	0.000755297	0.307916	0.000460281	0.670984	0.000737519	0.294147
44	605	chr1	71374697	71681377	4.57404	3.5686	3.9431	0.0363847	4.07742	3.97755	0.00047575	0.658227	0.000755297	0.307916	0.00142476	0.0396345	0.00258712	0.954459
45	4224	chr1	71687454	74325845	4.33808	3.80501	0.253794	0.0719065	0.288326	0.325467	0.00047575	0.658227	0.000755297	0.307916	0.000525037	0.605611	0.000862831	0.365066
46	4428	chr1	74335353	76728002	3.2071	3.49112	-0.650631	0.00722135	-0.6495	-0.643635	0.00047575	0.658227	0.000755297	0.307916	0.000289272	0.772689	0.000459766	0.188538
47	5320	chr1	76729016	79659418	4.80447	3.39428	2.96124	0.00423104	2.92123	2.96529	0.00047575	0.658227	0.000755297	0.307916	0.00137394	0.0987986	0.00209571	0.892855
48	3543	chr1	79662435	81352554	3.59468	2.87958	-0.107181	0.00801715	-0.119751	-0.0994378	0.00047575	0.658227	0.000755297	0.307916	0.000437897	0.679828	0.000686518	0.28562
49	4658	chr1	81363645	83990906	3.41362	3.03454	-0.838406	0.0102323	-0.838837	-0.828387	0.00047575	0.658227	0.000755297	0.307916	0.000247063	0.798662	0.000392066	0.161515
50	1538	chr1	83991748	84843465	3.32433	3.06634	0.766833	0.0460435	0.722795	0.812291	0.00047575	0.658227	0.000755297	0.307916	0.000722224	0.485997	0.0010972	0.489179
51	3467	chr1	84845368	86453579	3.69134	2.70928	-0.677128	-0.0163198	-0.686477	-0.693736	0.00047575	0.658227	0.000755297	0.307916	0.000289589	0.775826	0.000455471	0.184342
52	3524	chr1	86455740	88127295	3.41556	2.75624	-0.601025	-0.0141131	-0.589374	-0.615431	0.00047575	0.658227	0.000755297	0.307916	0.000307326	0.764694	0.000493625	0.196063
53	3205	chr1	88129160	90065471	3.51252	2.76404	-0.04893	0.00899293	-0.0535848	-0.0402431	0.00047575	0.658227	0.000755297	0.307916	0.000455887	0.668358	0.0007204	0.297635
54	2882	chr1	90067302	91870130	4.52664	3.20835	2.18952	-0.012458	2.19149	2.17671	0.00047575	0.658227	0.000755297	0.307916	0.00124649	0.190713	0.00198282	0.796487
55	2647	chr1	91888330	93534311	3.40731	4.20377	-0.600006	0.163734	-0.564184	-0.436622	0.00047575	0.658227	0.000755297	0.307916	0.00025912	0.76946	0.000426381	0.197475
56	1792	chr1	93539212	94503197	3.12945	2.88062	-0.544511	0.0696864	-0.539415	-0.475357	0.00047575	0.658227	0.000755297	0.307916	0.000296611	0.758448	0.000473302	0.205719
57	3156	chr1	94512893	96150318	2.93434	3.01901	-1.1063	0.0198375	-1.07164	-1.0868	0.00047575	0.658227	0.000755297	0.307916	0.000194688	0.830635	0.000319983	0.128488
58	3099	chr1	96151539	97885200	3.64276	2.75764	0.48571	-0.020099	0.493057	0.465278	0.00047575	0.658227	0.000755297	0.307916	0.000660836	0.551341	0.00105687	0.419058
59	3334	chr1	97885249	99800131	5.21162	3.44636	5.79221	0.0601369	5.85943	5.85204	0.00047575	0.658227	0.000755297	0.307916	0.00143985	0.00645515	0.00244483	0.989359
60	1976	chr1	99802789	100826105	3.03013	2.72092	-0.561494	-0.0140352	-0.558824	-0.576044	0.00047575	0.658227	0.000755297	0.307916	0.000317192	0.758712	0.000504917	0.202328
61	2199	chr1	100826703	102039065	3.41532	2.49657	-0.678973	0.0163611	-0.688144	-0.663056	0.00047575	0.658227	0.000755297	0.307916	0.000280224	0.777108	0.00044082	0.184277
62	1914	chr1	102041558	102897095	3.88444	2.38801	1.75735	-0.0220293	1.74286	1.7348	0.00047575	0.658227	0.000755297	0.307916	0.00113552	0.265105	0.00177682	0.71855
63	2440	chr1	102904939	103757922	3.50862	2.94001	0.337562	0.018639	0.374218	0.355772	0.00047575	0.658227	0.000755297	0.307916	0.000582599	0.58595	0.000959463	0.384001
64	4632	chr1	103916755	106085976	2.92952	2.73595	-0.773564	-0.0101859	-0.778121	-0.783966	0.00047575	0.658227	0.000755297	0.307916	0.000265945	0.789439	0.000420291	0.170344
65	4054	chr1	106088996	108408983	3.94148	3.74126	1.18285	0.0366029	1.15978	1.21923	0.00047575	0.658227	0.000755297	0.307916	0.000881452	0.387601	0.00136746	0.591628
66	2730	chr1	108409665	110299550	2.41067	3.00716	-1.03991	0.0285743	-1.03248	-1.0117	0.00047575	0.658227	0.000755297	0.307916	0.000204506	0.823645	0.000327095	0.136148
67	2128	chr1	110306384	111736389	2.94886	2.7554	-0.912969	-0.0162649	-0.918539	-0.929705	0.00047575	0.658227	0.000755297	0.307916	0.000237997	0.807238	0.000375743	0.15148
68	3129	chr1	111748088	113251461	3.66097	4.20044	-0.594319	0.0611449	-0.575433	-0.533487	0.00047575	0.658227	0.000755297	0.307916	0.000287401	0.765859	0.000464974	0.197679
69	2205	chr1	113281784	114869468	3.56384	3.69441	-0.679008	0.0220187	-0.666156	-0.657445	0.00047575	0.658227	0.000755297	0.307916	0.000278694	0.777277	0.000448175	0.184309
70	2008	chr1	114878783	115877624	3.37642	3.29624	-0.249517	-0.00826745	-0.237539	-0.258296	0.00047575	0.658227	0.000755297	0.307916	0.000401086	0.706331	0.000644434	0.257323
71	4367	chr1	115882503	118837888	4.07137	3.2238	0.914075	0.0076018	0.898464	0.921455	0.00047575	0.658227	0.000755297	0.307916	0.000805832	0.450365	0.00125951	0.525416
72	2954	chr1	118849257	120466108	2.66192	3.0358	-1.02889	0.0142224	-1.02114	-1.015	0.00047575	0.658227	0.000755297	0.307916	0.000209323	0.821919	0.000334902	0.137373
73	640	chr1	145441620	147255085	2.77869	2.52318	-0.733097	-0.0250039	-0.732799	-0.759703	0.00047575	0.658227	0.000755297	0.307916	0.000278991	0.783625	0.000443056	0.175829
74	1402	chr1	149869466	151538366	2.95657	3.97902	-0.593874	0.0397115	-0.575709	-0.554879	0.00047575	0.658227	0.000755297	0.307916	0.000293524	0.765248	0.000474537	0.19753
75	2451	chr1	151540052	153176366	3.74526	3.2894	-0.0888705	-0.0159856	-0.11984	-0.105249	0.00047575	0.658227	0.000755297	0.307916	0.000454058	0.675712	0.000698876	0.289103
76	1778	chr1	153181916	154767834	2.98104	3.92785	-0.867836	0.0406054	-0.8665	-0.827774	0.00047575	0.658227	0.000755297	0.307916	0.000234113	0.803438	0.000372172	0.157717
77	1263	chr1	154772043	156335111	3.56031	3.71839	-0.401541	0.0668331	-0.4069	-0.335447	0.00047575	0.658227	0.000755297	0.307916	0.000332604	0.735084	0.000525218	0.229978
78	2599	chr1	156340618	158025454	3.8652	2.84472	-0.367209	-0.00889374	-0.392187	-0.376474	0.00047575	0.658227	0.000755297	0.307916	0.000367301	0.727166	0.000568739	0.235533
79	3793	chr1	158029021	159911041	2.85498	3.43571	-0.958663	0.0362528	-0.941174	-0.922675	0.00047575	0.658227	0.000755297	0.307916	0.000217664	0.814459	0.000351658	0.146039
80	3730	chr1	159915424	162342203	3.73929	3.28056	0.297076	-0.00411502	0.290448	0.292695	0.00047575	0.658227	0.000755297	0.307916	0.000580832	0.594624	0.000916033	0.374285
81	5514	chr1	162351586	165187493	4.24912	3.50547	0.221013	0.0238464	0.214191	0.244683	0.00047575	0.658227	0.000755297	0.307916	0.000538719	0.611971	0.000849451	0.357023
82	2469	chr1	165193341	166458826	2.33485	4.12255	-1.32774	0.00162097	-1.32872	-1.32652	0.00047575	0.658227	0.000755297	0.307916	0.000162939	0.851838	0.000258427	0.105587
83	4771	chr1	166462417	169075449	3.9324	3.30644	-0.442932	0.0275064	-0.440804	-0.415631	0.00047575	0.658227	0.000755297	0.307916	0.000334541	0.740891	0.000532245	0.222515
84	3751	chr1	169087787	170550932	3.79429	3.91085	0.991252	0.17099	1.04787	1.162	0.00047575	0.658227	0.000755297	0.307916	0.000711713	0.433577	0.00119573	0.546402
85	4652	chr1	170560767	173095989	3.16732	2.96306	-0.75474	-0.0108669	-0.76474	-0.76582	0.00047575	0.658227	0.000755297	0.307916	0.000270297	0.786862	0.000424852	0.173015
86	2498	chr1	173099528	175088537	3.14786	3.60957	-0.025864	0.0675316	0.103006	0.0411841	0.00047575	0.658227	0.000755297	0.307916	0.000437773	0.664978	0.000790598	0.302986
87	3791	chr1	175090414	177432897	3.4718	4.07741	0.189365	0.0415101	0.200284	0.230616	0.00047575	0.658227	0.000755297	0.307916	0.00051888	0.619229	0.000832814	0.349974
88	2582	chr1	177434812	178936762	3.61167	3.25927	-0.4251	-0.00382512	-0.397229	-0.429335	0.00047575	0.658227	0.000755297	0.307916	0.000349598	0.737093	0.000570704	0.225311
89	4854	chr1	178956553	181111648	3.75243	3.65698	0.715792	0.0567043	0.797815	0.772277	0.00047575	0.658227	0.000755297	0.307916	0.00069598	0.498144	0.00119938	0.47663
90	3174	chr1	181147013	182754545	3.67026	3.12074	-0.367112	-0.0103135	-0.387455	-0.377732	0.00047575	0.658227	0.000755297	0.307916	0.000367824	0.727097	0.000572195	0.235549
91	3523	chr1	182760730	184595346	4.05381	3.81825	0.922263	0.033153	0.942962	0.955132	0.00047575	0.658227	0.000755297	0.307916	0.000789011	0.448688	0.00127883	0.52773
92	2708	chr1	184599514	186800404	3.84808	3.15536	1.20387	0.0150292	1.25897	1.2185	0.00047575	0.658227	0.000755297	0.307916	0.000907929	0.382597	0.00152307	0.596291
93	4963	chr1	186812367	188755347	4.24265	3.52801	0.58465	-0.0201279	0.554494	0.564326	0.00047575	0.658227	0.000755297	0.307916	0.000698981	0.528215	0.00107673	0.443295
94	2117	chr1	188764543	189903003	2.08519	2.73532	-1.41043	-0.0247948	-1.41964	-1.4357	0.00047575	0.658227	0.000755297	0.307916	0.000155153	0.858088	0.000244061	0.0979128
95	4071	chr1	189905175	191866260	3.841	4.07071	1.01761	0.0623618	0.997819	1.07975	0.00047575	0.658227	0.000755297	0.307916	0.000801067	0.426388	0.00124684	0.551708
96	4135	chr1	191870504	194106280	2.93152	3.81316	-1.00092	0.039111	-0.995709	-0.962045	0.00047575	0.658227	0.000755297	0.307916	0.000209356	0.819523	0.000334108	0.140871
97	5157	chr1	194108024	196175301	3.59902	2.91825	-0.162973	-0.00745962	-0.153812	-0.17063	0.00047575	0.658227	0.000755297	0.307916	0.000426994	0.690171	0.000684131	0.274252
98	1241	chr1	196180018	197310096	3.68244	2.85218	0.755021	0.0622986	0.855991	0.816412	0.00047575	0.658227	0.000755297	0.307916	0.000706583	0.489006	0.00124095	0.486272
99	2429	chr1	197311971	199238445	3.71182	3.57818	0.921801	0.015954	0.950679	0.937328	0.00047575	0.658227	0.000755297	0.307916	0.000802248	0.448643	0.00131096	0.527358
100	2232	chr1	199243228	200136582	3.70915	2.31799	1.22542	-0.037637	1.19484	1.18734	0.00047575	0.658227	0.000755297	0.307916	0.000964348	0.377305	0.00148489	0.600827
101	2909	chr1	200139350	201588593	3.17233	3.37562	-0.332152	0.0272924	-0.319862	-0.305202	0.00047575	0.658227	0.000755297	0.307916	0.000364286	0.722011	0.000585489	0.242215
102	2108	chr1	201600843	203329647	5.94547	3.95145	10.4953	0.0340371	10.5449	10.5288	0.00047575	0.658227	0.000755297	0.307916	0.00148806	5.89344e-05	0.00248269	0.995967
103	1781	chr1	203335702	204680577	3.09531	3.44898	-1.01141	0.0743643	-1.00602	-0.937575	0.00047575	0.658227	0.000755297	0.307916	0.000200574	0.821897	0.000320149	0.139764
104	2157	chr1	204685624	205916717	4.62983	4.54073	2.8669	0.213905	3.031	3.08032	0.00047575	0.658227	0.000755297	0.307916	0.00110444	0.107637	0.00206611	0.884885
105	2281	chr1	206595069	208409440	3.77086	4.65929	-0.415712	0.24729	-0.342431	-0.168821	0.00047575	0.658227	0.000755297	0.307916	0.00027624	0.741687	0.0004719	0.228856
106	4125	chr1	208414033	210786985	3.23862	4.02602	-0.807804	0.0275419	-0.815123	-0.780496	0.00047575	0.658227	0.000755297	0.307916	0.000249285	0.795204	0.000392876	0.165809
107	4724	chr1	210794300	212833259	4.88107	3.999	4.20293	0.0169166	4.26438	4.21961	0.00047575	0.658227	0.000755297	0.307916	0.00146441	0.0308105	0.00247224	0.963751
108	2809	chr1	212844162	214564191	3.22536	3.6526	-0.800915	-0.0154592	-0.809851	-0.816728	0.00047575	0.658227	0.000755297	0.307916	0.000261294	0.792949	0.000411138	0.166462
109	3006	chr1	214581206	216237754	3.0751	3.30942	-0.870654	0.0476142	-0.836374	-0.82338	0.00047575	0.658227	0.000755297	0.307916	0.000231979	0.803979	0.000381132	0.157411
110	5089	chr1	216249570	218704782	3.65036	3.49184	-0.512354	0.00257888	-0.512017	-0.509972	0.00047575	0.658227	0.000755297	0.307916	0.000324544	0.751456	0.000515417	0.210554
111	1671	chr1	218706727	219590047	3.70221	3.00258	0.197619	-0.0130922	0.168225	0.183952	0.00047575	0.658227	0.000755297	0.307916	0.00055007	0.616458	0.00084799	0.351185
112	4620	chr1	219591275	221856654	3.52467	3.18133	-0.0959624	-0.0142274	-0.103321	-0.110406	0.00047575	0.658227	0.000755297	0.307916	0.00045098	0.677097	0.000710722	0.287699
113	701	chr1	221862428	222228891	2.40433	2.55007	-1.08964	-0.00321311	-1.08166	-1.09431	0.00047575	0.658227	0.000755297	0.307916	0.000201975	0.828179	0.000323223	0.130114
114	2658	chr1	222230500	224936295	2.7535	2.98293	-0.886168	-0.000313042	-0.852807	-0.886882	0.00047575	0.658227	0.000755297	0.307916	0.000239753	0.804419	0.000393542	0.155063
115	3565	chr1	224938520	226808294	3.43799	4.05045	0.0145983	0.0364088	0.0653526	0.0507067	0.00047575	0.658227	0.000755297	0.307916	0.000463965	0.656075	0.000774936	0.31133
116	4465	chr1	226812231	229146684	3.88084	4.44655	-0.217563	0.0919008	-0.176553	-0.125885	0.00047575	0.658227	0.000755297	0.307916	0.000372769	0.702805	0.000616579	0.264429
117	2246	chr1	229159643	230684272	3.50168	3.97087	-0.207598	0.0966795	-0.211945	-0.111323	0.00047575	0.658227	0.000755297	0.307916	0.000373801	0.701104	0.000590868	0.266382
118	2813	chr1	230686473	232089216	3.21998	3.0248	-0.813893	-0.00261312	-0.801134	-0.81687	0.00047575	0.658227	0.000755297	0.307916	0.000255314	0.795069	0.000410538	0.164754
119	2999	chr1	232094107	233424788	3.24175	3.1741	-0.90436	0.0160318	-0.907342	-0.888654	0.00047575	0.658227	0.000755297	0.307916	0.00023242	0.807217	0.000367888	0.152808
120	2651	chr1	233432299	234597671	3.04345	3.30311	-1.03176	0.00469968	-1.03003	-1.02744	0.00047575	0.658227	0.000755297	0.307916	0.000210721	0.821931	0.000335121	0.136974
121	1423	chr1	234601225	235814507	3.48041	3.08566	0.334547	0.0322494	0.338508	0.36611	0.00047575	0.658227	0.000755297	0.307916	0.000573967	0.586945	0.000914842	0.383397
122	3036	chr1	235826583	237548778	3.29274	3.02407	-0.353998	-0.00623408	-0.357536	-0.360561	0.00047575	0.658227	0.000755297	0.307916	0.000370062	0.724941	0.000585432	0.237946
123	2580	chr1	237561214	238564736	3.37071	4.08641	0.367015	0.0227204	0.394435	0.389337	0.00047575	0.658227	0.000755297	0.307916	0.000590832	0.579342	0.000964075	0.391032
124	2909	chr1	238573691	239914160	3.56738	3.94036	-0.0974608	0.0596254	-0.0732262	-0.0381767	0.00047575	0.658227	0.000755297	0.307916	0.000419486	0.679103	0.000682309	0.288083
125	1612	chr1	239926815	240562764	3.76291	3.76567	-0.249729	0.0369421	-0.255261	-0.213379	0.00047575	0.658227	0.000755297	0.307916	0.000383926	0.707528	0.000606155	0.257684
126	1585	chr1	240586392	241581283	2.57357	3.4194	-1.11555	0.00780286	-1.11993	-1.10837	0.00047575	0.658227	0.000755297	0.307916	0.000195375	0.831251	0.000308819	0.127363
127	750	chr1	241582668	242067427	2.38944	2.65936	-0.976854	0.00787364	-0.967397	-0.970329	0.00047575	0.658227	0.000755297	0.307916	0.000220259	0.815817	0.000353004	0.14349
128	2685	chr1	242076590	244106113	3.33893	3.58669	-0.386413	0.0927381	-0.354646	-0.29404	0.00047575	0.658227	0.000755297	0.307916	0.000328143	0.733082	0.000537772	0.232935
129	1713	chr1	244121961	245490640	3.10406	3.4109	-0.576433	0.0602731	-0.525984	-0.516765	0.00047575	0.658227	0.000755297	0.307916	0.000291801	0.763135	0.000487231	0.200472
130	4269	chr1	245535862	247343348	3.2793	3.61315	-0.506943	0.0380732	-0.513395	-0.469093	0.00047575	0.658227	0.000755297	0.307916	0.000314985	0.751596	0.000496852	0.21173
131	2734	chr1	247345917	249218992	3.56419	3.83182	-0.608516	0.126703	-0.575914	-0.482161	0.00047575	0.658227	0.000755297	0.307916	0.000266733	0.769794	0.000437495	0.195887
132	701	chr10	225659	744039	2.86635	4.31418	-0.48071	0.241192	-0.361754	-0.240965	0.00047575	0.658227	0.000755297	0.307916	0.000264264	0.752579	0.000472539	0.217376
133	1526	chr10	753022	1514074	3.58708	2.92823	0.375388	0.0040881	0.345798	0.378858	0.00047575	0.658227	0.000755297	0.307916	0.000604757	0.577197	0.000932113	0.392773
134	1985	chr10	1530815	2254267	3.01408	2.78821	-0.999026	0.00800899	-0.989835	-0.991526	0.00047575	0.658227	0.000755297	0.307916	0.000216059	0.81831	0.00034618	0.140891
135	2826	chr10	2254500	3348124	3.45084	3.5575	-0.481869	0.00718444	-0.463487	-0.475047	0.00047575	0.658227	0.000755297	0.307916	0.000330954	0.74672	0.000535167	0.215667
136	2460	chr10	3357735	4559558	4.20947	3.57323	0.652995	0.0600051	0.657422	0.712614	0.00047575	0.658227	0.000755297	0.307916	0.000671175	0.513216	0.00107028	0.461086
137	2204	chr10	4575439	5980750	3.12043	4.20035	-0.884094	0.0445628	-0.883043	-0.83997	0.00047575	0.658227	0.000755297	0.307916	0.000230046	0.805606	0.000365604	0.155608
138	2449	chr10	5990680	7162564	3.9068	3.89352	0.225824	0.0379082	0.222177	0.263341	0.00047575	0.658227	0.000755297	0.307916	0.000533108	0.611224	0.000843276	0.35823
139	3444	chr10	7190708	8772284	3.96802	2.98368	0.432628	-0.0129679	0.410258	0.419377	0.00047575	0.658227	0.000755297	0.307916	0.000636198	0.563728	0.000987679	0.406342
140	3349	chr10	8779462	10239925	2.76364	3.56011	-0.95441	0.051822	-0.933924	-0.902886	0.00047575	0.658227	0.000755297	0.307916	0.000215212	0.81445	0.000348741	0.146655
141	4457	chr10	10256274	12583253	3.00541	3.1406	-0.989922	-0.0108076	-1.00007	-1.00095	0.00047575	0.658227	0.000755297	0.307916	0.00022171	0.816593	0.000348432	0.141922
142	1418	chr10	12591712	13320848	2.86798	2.86569	-1.02713	0.0125252	-1.02308	-1.01531	0.00047575	0.658227	0.000755297	0.307916	0.000209992	0.821706	0.000334734	0.137528
143	3726	chr10	13321600	15017717	4.07355	3.0313	0.400383	-0.00336807	0.486436	0.396705	0.00047575	0.658227	0.000755297	0.307916	0.000618245	0.571229	0.00106972	0.398674
144	2879	chr10	15070073	16548575	3.60262	4.19045	-0.541904	0.053008	-0.548731	-0.489223	0.00047575	0.658227	0.000755297	0.307916	0.000302031	0.757556	0.000476239	0.206055
145	3356	chr10	16555431	18535064	3.6924	3.64916	0.0398107	0.0260844	0.0358865	0.0656065	0.00047575	0.658227	0.000755297	0.307916	0.000476801	0.650687	0.000754	0.31666
146	3406	chr10	18539795	19716189	3.42024	3.0248	-0.242703	0.034987	-0.247299	-0.207998	0.00047575	0.658227	0.000755297	0.307916	0.000386627	0.706135	0.000610991	0.259071
147	5712	chr10	19718354	22726420	5.27563	2.76882	4.42143	-0.0185139	4.36916	4.40275	0.00047575	0.658227	0.000755297	0.307916	0.00152696	0.0249218	0.00230073	0.969992
148	776	chr10	22778294	23174924	3.28831	3.82232	-0.395507	0.101998	-0.348458	-0.294799	0.00047575	0.658227	0.000755297	0.307916	0.000323026	0.735018	0.000537538	0.231222
149	3639	chr10	23175285	25576492	3.60986	3.18133	0.626751	0.00973055	0.634606	0.636205	0.00047575	0.658227	0.000755297	0.307916	0.000694874	0.518721	0.00111187	0.45401
150	3824	chr10	25582240	26876804	3.5672	2.94438	-0.755409	0.00164473	-0.758077	-0.754025	0.00047575	0.658227	0.000755297	0.307916	0.000266924	0.78735	0.000422636	0.172998
151	5717	chr10	26911176	29321843	3.23285	3.94437	-0.929596	0.0640266	-0.904245	-0.865743	0.00047575	0.658227	0.000755297	0.307916	0.000217238	0.811814	0.00035374	0.149872
152	1197	chr10	29324879	29782066	2.6283	3.08464	-0.84765	0.0525612	-0.80798	-0.795952	0.00047575	0.658227	0.000755297	0.307916	0.000235405	0.801251	0.00038885	0.160443
153	1589	chr10	29783692	30457347	2.94228	2.90402	-0.946148	0.0326372	-0.933567	-0.914138	0.00047575	0.658227	0.000755297	0.307916	0.000220776	0.812887	0.00035494	0.147539
154	2486	chr10	30459109	31903976	3.64565	3.639	-0.0958322	0.0577612	-0.075676	-0.0384664	0.00047575	0.658227	0.000755297	0.307916	0.000420737	0.678754	0.000681559	0.288389
155	4376	chr10	31910937	33702031	3.31785	3.57772	-1.01126	0.0144252	-1.00173	-0.997066	0.00047575	0.658227	0.000755297	0.307916	0.000212479	0.819902	0.000340561	0.139487
156	2518	chr10	33709876	35109177	2.94549	2.92163	-1.03886	-0.0232257	-1.05065	-1.06248	0.00047575	0.658227	0.000755297	0.307916	0.000215116	0.82178	0.000337516	0.135978
157	2382	chr10	35109355	36571749	2.54342	3.47226	-1.16887	0.0580903	-1.15675	-1.11119	0.00047575	0.658227	0.000755297	0.307916	0.000177681	0.838494	0.000285525	0.121827
158	2464	chr10	36572508	37789681	2.80269	2.47995	-1.11076	-0.0161565	-1.11862	-1.12732	0.00047575	0.658227	0.000755297	0.307916	0.000200743	0.829887	0.000316205	0.127792
159	2485	chr10	37790105	39154089	2.96725	2.72199	-0.749468	-0.000844021	-0.755485	-0.750711	0.00047575	0.658227	0.000755297	0.307916	0.000268885	0.786479	0.000424319	0.173812
160	3492	chr10	42397337	43894339	3.01018	3.11268	-0.667522	-0.00454183	-0.674807	-0.672348	0.00047575	0.658227	0.000755297	0.307916	0.000288579	0.774802	0.000454821	0.185876
161	2637	chr10	43895101	44729958	2.84013	3.09142	-0.971232	0.0124547	-0.952139	-0.959166	0.00047575	0.658227	0.000755297	0.307916	0.00022032	0.815191	0.00035652	0.144327
162	2790	chr10	44730310	48526832	2.54872	3.61825	-1.00228	0.018877	-0.994897	-0.983757	0.00047575	0.658227	0.000755297	0.307916	0.000213217	0.81903	0.000341009	0.140578
163	3099	chr10	49397232	50835264	3.45536	3.21488	-0.704849	-0.0158491	-0.701885	-0.721028	0.00047575	0.658227	0.000755297	0.307916	0.000282977	0.779788	0.000450585	0.18021
164	3206	chr10	50841704	53602201	3.88441	4.21616	0.148824	0.0458513	0.286461	0.194292	0.00047575	0.658227	0.000755297	0.307916	0.000503164	0.628038	0.000916691	0.340808
165	3585	chr10	53620668	55097970	3.52278	2.9661	-0.35814	0.0132331	-0.327036	-0.3452	0.00047575	0.658227	0.000755297	0.307916	0.000362033	0.726157	0.00059292	0.237368
166	5221	chr10	55108129	57029123	3.1113	2.79245	-0.414491	-0.0233793	-0.441627	-0.438056	0.00047575	0.658227	0.000755297	0.307916	0.000359163	0.73476	0.000554939	0.227045
167	1164	chr10	57038929	57659502	3.09748	2.79116	0.257032	0.07825	0.26687	0.334471	0.00047575	0.658227	0.000755297	0.307916	0.000523006	0.605145	0.000838529	0.365756
168	3742	chr10	57665891	58958344	2.58995	3.07515	-0.966813	0.0308366	-0.954212	-0.936243	0.00047575	0.658227	0.000755297	0.307916	0.000217282	0.815256	0.000349329	0.144995
169	3811	chr10	58959779	60289695	3.15106	3.57765	-0.705096	0.0613145	-0.69524	-0.644035	0.00047575	0.658227	0.000755297	0.307916	0.000262686	0.782133	0.000421168	0.180721
170	2821	chr10	60290620	61891032	2.961	3.45765	-0.652767	0.0175803	-0.650932	-0.635537	0.00047575	0.658227	0.000755297	0.307916	0.000285916	0.773329	0.000454752	0.188268
171	1782	chr10	61893077	62658891	2.98691	4.36711	-0.831773	0.160554	-0.742619	-0.671802	0.00047575	0.658227	0.000755297	0.307916	0.000214964	0.802279	0.000373099	0.163266
172	1057	chr10	62660911	63341306	2.52561	3.20492	-0.969376	0.0138662	-0.959222	-0.956464	0.00047575	0.658227	0.000755297	0.307916	0.000220389	0.815087	0.000353459	0.144495
173	5218	chr10	63341695	65791342	4.46096	4.20163	1.51339	0.0196753	1.50386	1.53288	0.00047575	0.658227	0.000755297	0.307916	0.00101185	0.314341	0.00159117	0.667779
174	3862	chr10	65799217	67548775	3.1198	2.9659	-0.726694	-0.0231532	-0.740492	-0.750105	0.00047575	0.658227	0.000755297	0.307916	0.000279903	0.782614	0.000438282	0.176968
175	6189	chr10	67551532	69896336	3.37589	3.61238	-0.774956	0.0321954	-0.769687	-0.74292	0.00047575	0.658227	0.000755297	0.307916	0.000255037	0.790937	0.000407034	0.17044
176	780	chr10	69905017	70195097	3.81127	2.44838	0.55735	-0.00684564	0.57384	0.54917	0.00047575	0.658227	0.000755297	0.307916	0.000679888	0.535065	0.00109733	0.436454
177	3982	chr10	70196183	72209324	4.55485	3.97114	2.18406	0.0258942	2.17645	2.20971	0.00047575	0.658227	0.000755297	0.307916	0.00119877	0.191626	0.00188872	0.796031
178	2724	chr10	72249329	73507645	3.31858	3.45062	-0.363202	0.0420743	-0.335001	-0.321501	0.00047575	0.658227	0.000755297	0.307916	0.000350758	0.727803	0.000572788	0.236686
179	2376	chr10	73520391	75422314	3.19633	2.89348	0.185187	0.00198406	0.173402	0.18676	0.00047575	0.658227	0.000755297	0.307916	0.000537709	0.619412	0.00084366	0.348565
180	3926	chr10	75428296	78700476	3.25865	3.20577	-0.591984	0.0144107	-0.589669	-0.577826	0.00047575	0.658227	0.000755297	0.307916	0.000301189	0.764169	0.000479273	0.197716
181	3990	chr10	78709302	80866709	3.71658	3.48885	-0.526719	0.00150768	-0.521345	-0.525464	0.00047575	0.658227	0.000755297	0.307916	0.000321217	0.753704	0.000512709	0.20816
182	2625	chr10	80879484	82408327	2.68914	3.23912	-1.11283	0.000703875	-1.11367	-1.1125	0.00047575	0.658227	0.000755297	0.307916	0.00019717	0.83069	0.000312763	0.127655
183	4418	chr10	82414719	84383277	3.86781	3.39214	0.149699	0.0239004	0.135905	0.173384	0.00047575	0.658227	0.000755297	0.307916	0.00051431	0.627463	0.000805328	0.340851
184	3402	chr10	84388228	85456824	3.31986	2.9059	-0.781044	0.0450177	-0.776639	-0.736311	0.00047575	0.658227	0.000755297	0.307916	0.000250649	0.792166	0.000399684	0.169647
185	6183	chr10	85458703	87937400	3.76962	3.19096	-0.397262	0.0181891	-0.395455	-0.379233	0.00047575	0.658227	0.000755297	0.307916	0.000349678	0.732981	0.00055615	0.230437
186	1853	chr10	87937577	88964008	3.28756	4.00568	-0.508036	0.00520243	-0.490044	-0.50339	0.00047575	0.658227	0.000755297	0.307916	0.000324852	0.750894	0.000525095	0.211231
187	3189	chr10	89174733	91011692	4.58088	3.34146	2.11122	0.0432355	2.34677	2.15403	0.00047575	0.658227	0.000755297	0.307916	0.00116039	0.202995	0.00233153	0.783877
188	2259	chr10	91017996	92004794	5.05987	3.70535	6.20189	0.0946118	6.15169	6.29612	0.00047575	0.658227	0.000755297	0.307916	0.00139487	0.0042971	0.00210606	0.992008
189	2307	chr10	92018838	93331127	2.79272	2.87651	-1.04322	0.0237959	-1.02546	-1.01986	0.00047575	0.658227	0.000755297	0.307916	0.000204862	0.823864	0.000331064	0.135725
190	3914	chr10	93338600	95391398	3.69048	3.25026	0.0666046	0.0228683	0.0730549	0.08922	0.00047575	0.658227	0.000755297	0.307916	0.000487061	0.645038	0.000778257	0.322447
191	1254	chr10	95398886	96220615	3.42054	2.8213	-0.690589	0.000793777	-0.70618	-0.690568	0.00047575	0.658227	0.000755297	0.307916	0.000281783	0.778349	0.000440435	0.18238
192	3452	chr10	96222131	97820339	3.08761	2.80858	-0.201108	0.0111717	-0.224125	-0.190212	0.00047575	0.658227	0.000755297	0.307916	0.000407917	0.697848	0.00063287	0.266906
193	3339	chr10	97822542	100240334	3.61931	4.09215	-0.0233365	0.0287022	-0.0371684	0.00508146	0.00047575	0.658227	0.000755297	0.307916	0.000455352	0.663658	0.000712983	0.30321
194	733	chr10	100245092	100666802	1.46164	3.20513	-1.57567	0.0967926	-1.54557	-1.48022	0.00047575	0.658227	0.000755297	0.307916	0.00011885	0.875661	0.00019445	0.0846265
195	3788	chr10	100668400	102948934	3.93419	3.39269	0.266857	0.0229311	0.259031	0.289534	0.00047575	0.658227	0.000755297	0.307916	0.000555174	0.601852	0.000874518	0.367563
196	1727	chr10	102950680	104379588	3.92693	6.0132	0.702409	0.65236	1.38802	1.35375	0.00047575	0.658227	0.000755297	0.307916	0.00038527	0.507021	0.00121412	0.478291
197	3698	chr10	104380686	106694980	3.27663	3.25224	-0.517923	0.00501078	-0.515784	-0.513182	0.00047575	0.658227	0.000755297	0.307916	0.000322371	0.752419	0.000512889	0.209637
198	4118	chr10	106695339	108726124	4.03105	3.38927	0.264844	0.0153391	0.307664	0.279925	0.00047575	0.658227	0.000755297	0.307916	0.000558539	0.602132	0.000925526	0.366993
199	4106	chr10	108730527	110311425	3.27993	3.73355	-0.803945	0.0312312	-0.801594	-0.772951	0.00047575	0.658227	0.000755297	0.307916	0.000249202	0.794804	0.000396562	0.166366
200	4087	chr10	110330139	112558906	3.36612	3.91413	0.1263	-0.00829517	0.132171	0.117755	0.00047575	0.658227	0.000755297	0.307916	0.000522445	0.631805	0.000834313	0.335261
201	4462	chr10	112573182	115326796	3.27961	3.03592	-0.38858	-0.00686742	-0.394083	-0.39567	0.00047575	0.658227	0.000755297	0.307916	0.000360621	0.730842	0.000569377	0.231753
202	1934	chr10	115329346	116420696	3.06605	3.85024	-1.06853	0.0623651	-1.01736	-1.00671	0.00047575	0.658227	0.000755297	0.307916	0.000193137	0.827952	0.000322723	0.132975
203	3622	chr10	116421406	119519010	3.48911	2.99173	0.00891795	0.028765	0.022102	0.0374081	0.00047575	0.658227	0.000755297	0.307916	0.000465594	0.657088	0.000748982	0.310052
204	1749	chr10	119529361	120587955	3.44534	3.22906	-0.0975165	0.0322005	0.01706	-0.0659736	0.00047575	0.658227	0.000755297	0.307916	0.00043075	0.678512	0.000766874	0.287725
205	3284	chr10	120595314	122405421	3.39999	3.28856	-0.797911	0.0154828	-0.797931	-0.782729	0.00047575	0.658227	0.000755297	0.307916	0.000254279	0.793522	0.000403682	0.167093
206	1748	chr10	122419869	123228500	3.85796	3.14217	0.446381	-0.0198424	0.417942	0.425986	0.00047575	0.658227	0.000755297	0.307916	0.000645752	0.560511	0.000996445	0.409508
207	1393	chr10	123233625	123891969	3.24156	2.64938	-1.08911	-0.00842847	-1.07714	-1.09827	0.00047575	0.658227	0.000755297	0.307916	0.000203061	0.827862	0.000326262	0.130227
208	3385	chr10	123904213	125856750	4.87736	3.70922	2.89934	-0.00552045	2.94076	2.89351	0.00047575	0.658227	0.000755297	0.307916	0.00137808	0.104401	0.00228035	0.886737
209	3942	chr10	125921423	127998826	3.90074	4.15675	-0.0450628	0.0274869	-0.0658812	-0.0178139	0.00047575	0.658227	0.000755297	0.307916	0.000449023	0.667995	0.000698177	0.298646
210	1812	chr10	128003149	129152608	3.5355	2.80223	-0.584882	-0.00474449	-0.581219	-0.590183	0.00047575	0.658227	0.000755297	0.307916	0.000308556	0.762573	0.000491659	0.198649
211	3878	chr10	129156482	130840131	3.78825	2.96235	-0.124906	-0.0111364	-0.141425	-0.136295	0.00047575	0.658227	0.000755297	0.307916	0.000440447	0.68281	0.000687793	0.281839
212	1851	chr10	130851167	131735663	2.41843	2.92568	-1.0912	-0.0120898	-1.10178	-1.10382	0.00047575	0.658227	0.000755297	0.307916	0.000203402	0.827945	0.000319519	0.129995
213	2364	chr10	131741604	132580167	3.42432	3.57517	-0.583857	0.0236766	-0.572507	-0.560603	0.00047575	0.658227	0.000755297	0.307916	0.000300474	0.763223	0.000482475	0.199049
214	3496	chr10	132582293	134335157	3.19048	4.1841	-0.662122	-0.0026874	-0.668868	-0.665093	0.00047575	0.658227	0.000755297	0.307916	0.000289333	0.774076	0.000456254	0.186707
215	106	chr10	134362559	134492083	3.07965	2.13981	0.117328	-0.00351906	0.18418	0.103011	0.00047575	0.658227	0.000755297	0.307916	0.000518734	0.636002	0.000880475	0.330964
216	1414	chr10	134496279	135435808	3.61342	2.92415	-0.746933	0.0209206	-0.750252	-0.726703	0.00047575	0.658227	0.000755297	0.307916	0.000263886	0.786842	0.000417555	0.174283
217	1224	chr11	206767	1150353	3.59487	2.76795	-0.459365	0.0200494	-0.422301	-0.440176	0.00047575	0.658227	0.000755297	0.307916	0.000332713	0.743487	0.000548157	0.219511
218	2623	chr11	1249372	3660914	4.06979	3.11491	0.930506	0.018922	0.959941	0.949035	0.00047575	0.658227	0.000755297	0.307916	0.000803188	0.446599	0.00131323	0.529563
219	2227	chr11	3685655	4745931	3.90625	3.47461	-0.196883	0.00614246	-0.218561	-0.19117	0.00047575	0.658227	0.000755297	0.307916	0.000411187	0.696961	0.000638797	0.267654
220	4801	chr11	4748566	6322284	3.30261	3.52618	-1.06898	0.011791	-1.06506	-1.0574	0.00047575	0.658227	0.000755297	0.307916	0.000202661	0.826303	0.000323005	0.132695
221	2328	chr11	6324678	7435232	3.16161	3.90558	-1.24893	0.00874723	-1.2451	-1.24061	0.00047575	0.658227	0.000755297	0.307916	0.000173592	0.844752	0.000276651	0.113291
222	2177	chr11	7437880	8330592	3.04428	2.79351	-0.772753	0.013684	-0.775173	-0.75952	0.00047575	0.658227	0.000755297	0.307916	0.000260103	0.79011	0.000411939	0.170587
223	1261	chr11	8337859	9085432	2.97455	2.89208	-0.758788	0.0375118	-0.755864	-0.722046	0.00047575	0.658227	0.000755297	0.307916	0.000257183	0.788982	0.000409497	0.172684
224	3711	chr11	9091244	10949045	3.06111	3.84838	-0.828392	0.0602009	-0.780634	-0.768472	0.00047575	0.658227	0.000755297	0.307916	0.000237458	0.798903	0.000395427	0.163179
225	3581	chr11	10955151	12563133	3.55495	3.30879	-0.919369	-0.0081349	-0.92735	-0.927781	0.00047575	0.658227	0.000755297	0.307916	0.000234864	0.808269	0.000369903	0.150736
226	1736	chr11	12565779	13372240	3.27831	3.85697	-0.495252	0.0695148	-0.493778	-0.426279	0.00047575	0.658227	0.000755297	0.307916	0.000308424	0.750621	0.000490374	0.213874
227	3237	chr11	13373764	15740882	2.74401	3.36722	-1.16034	0.0207355	-1.12497	-1.13993	0.00047575	0.658227	0.000755297	0.307916	0.000185546	0.83634	0.000305176	0.122565
228	2731	chr11	15746997	17573329	3.10439	2.74096	-0.634189	0.0191478	-0.630491	-0.615403	0.00047575	0.658227	0.000755297	0.307916	0.000289812	0.770645	0.000461808	0.19113
229	3551	chr11	17586381	19568354	3.51716	4.37868	-0.222543	0.0573189	-0.208197	-0.165499	0.00047575	0.658227	0.000755297	0.307916	0.000384044	0.702943	0.000618515	0.263153
230	2755	chr11	19570054	21016033	2.9041	3.71914	-1.04033	-0.0016013	-1.04914	-1.04229	0.00047575	0.658227	0.000755297	0.307916	0.000210436	0.822683	0.000331159	0.135932
231	2557	chr11	21017397	22370072	3.22679	2.63648	-0.41126	-0.00475479	-0.398035	-0.416418	0.00047575	0.658227	0.000755297	0.307916	0.000353674	0.734756	0.000568965	0.227728
232	4266	chr11	22375160	24086936	2.59145	3.06113	-1.38213	-0.0323988	-1.39073	-1.41477	0.00047575	0.658227	0.000755297	0.307916	0.000160315	0.855366	0.000252337	0.100428
233	4965	chr11	24091682	26044992	3.38917	3.01474	-0.589947	-0.00242225	-0.596414	-0.592569	0.00047575	0.658227	0.000755297	0.307916	0.000306602	0.763361	0.00048362	0.19792
234	2907	chr11	26049214	27019331	3.73066	3.20237	-0.455255	-0.00824372	-0.45872	-0.463843	0.00047575	0.658227	0.000755297	0.307916	0.000342964	0.741958	0.000542603	0.220076
235	2175	chr11	27020684	28480550	2.93396	3.01274	-1.00869	0.0369585	-0.988156	-0.972199	0.00047575	0.658227	0.000755297	0.307916	0.000208398	0.820373	0.000337716	0.139893
236	2958	chr11	28481593	30141117	5.67865	3.24561	8.54977	0.0282964	8.50204	8.57776	0.00047575	0.658227	0.000755297	0.307916	0.00149612	0.000412224	0.00226451	0.995807
237	2710	chr11	30141357	32266408	4.35839	3.82102	3.07365	0.00904127	3.16015	3.08227	0.00047575	0.658227	0.000755297	0.307916	0.00138255	0.0892757	0.00239324	0.902563
238	2996	chr11	32294884	33917830	2.87574	4.14834	-0.86071	0.153933	-0.823791	-0.707094	0.00047575	0.658227	0.000755297	0.307916	0.000211154	0.805842	0.000347833	0.159356
239	3497	chr11	33961756	35497845	3.2446	3.50841	-0.767849	0.0583846	-0.751009	-0.709746	0.00047575	0.658227	0.000755297	0.307916	0.000250165	0.790774	0.000403905	0.171599
240	3014	chr11	35503801	37113368	3.11187	3.60026	-0.947862	0.058072	-0.939592	-0.89011	0.00047575	0.658227	0.000755297	0.307916	0.000215122	0.813867	0.000344362	0.14751
241	4091	chr11	37119712	39329123	3.49023	2.62649	-0.473516	-0.0285987	-0.467152	-0.502366	0.00047575	0.658227	0.000755297	0.307916	0.000344783	0.744334	0.000550869	0.216806
242	5874	chr11	39390687	42305811	3.83656	3.37191	0.0462796	0.00186126	0.0388704	0.0479732	0.00047575	0.658227	0.000755297	0.307916	0.00049024	0.648806	0.000772555	0.317832
243	5624	chr11	42310568	44674721	3.79823	3.11571	0.203621	-0.011833	0.208687	0.191607	0.00047575	0.658227	0.000755297	0.307916	0.000551444	0.615074	0.000879913	0.352645
244	3400	chr11	44701395	47003317	4.02763	3.30405	-0.11665	-0.0164274	-0.140844	-0.133364	0.00047575	0.658227	0.000755297	0.307916	0.000445332	0.681094	0.000690106	0.283452
245	4462	chr11	47008125	49862110	5.4987	2.87714	5.59951	-0.0361701	5.61691	5.5631	0.00047575	0.658227	0.000755297	0.307916	0.00158256	0.00781287	0.00255654	0.987647
246	2841	chr11	49873776	51576247	2.78821	1.84081	-0.758997	-0.0425952	-0.778194	-0.801944	0.00047575	0.658227	0.000755297	0.307916	0.000277679	0.786447	0.000432459	0.172165
247	871	chr11	54794727	55082332	3.24574	2.87596	0.0338438	-0.0516161	0.030315	-0.0189677	0.00047575	0.658227	0.000755297	0.307916	0.000512024	0.650387	0.000810021	0.314346
248	8187	chr11	55082693	58455331	3.26509	3.35944	-0.315541	-0.031434	-0.327396	-0.347098	0.00047575	0.658227	0.000755297	0.307916	0.000390341	0.717508	0.000612398	0.24479
249	705	chr11	58459548	58780018	2.20407	3.59944	-0.825138	0.0846179	-0.688379	-0.74219	0.00047575	0.658227	0.000755297	0.307916	0.000232618	0.799361	0.000423425	0.163577
250	5059	chr11	58780549	62217151	3.69276	4.08127	-0.430475	0.0324259	-0.330668	-0.398279	0.00047575	0.658227	0.000755297	0.307916	0.000336174	0.738918	0.000589724	0.224699
251	1714	chr11	62269774	63783080	3.89422	2.98422	0.111663	0.0342089	0.0901294	0.145328	0.00047575	0.658227	0.000755297	0.307916	0.000496597	0.635861	0.000771597	0.332413
252	2397	chr11	63849330	65898177	3.31647	4.01582	-0.370746	0.104899	-0.343549	-0.266247	0.00047575	0.658227	0.000755297	0.307916	0.000328222	0.730692	0.000535449	0.235833
253	1704	chr11	65898631	67991257	4.19227	3.77486	1.49052	0.0718735	1.54139	1.56179	0.00047575	0.658227	0.000755297	0.307916	0.000954165	0.31953	0.00159389	0.663182
254	2257	chr11	68009528	69506480	2.75776	2.62555	-1.24135	-0.0218923	-1.25153	-1.26368	0.00047575	0.658227	0.000755297	0.307916	0.000179966	0.842926	0.000282819	0.113905
255	903	chr11	69521358	70917823	3.02207	2.37582	-0.886539	-0.0162746	-0.893909	-0.903921	0.00047575	0.658227	0.000755297	0.307916	0.000243406	0.804042	0.000383592	0.154823
256	1626	chr11	70932371	72281411	3.34883	2.54878	0.687431	-0.00794831	0.6656	0.678883	0.00047575	0.658227	0.000755297	0.307916	0.000730467	0.504194	0.00113464	0.468751
257	2894	chr11	72288843	74409463	3.72157	3.23557	0.418934	-0.00101479	0.411873	0.417577	0.00047575	0.658227	0.000755297	0.307916	0.000623778	0.567081	0.000983336	0.403176
258	3519	chr11	74419163	76708964	2.73014	3.258	-1.13972	-0.0108337	-1.14615	-1.15084	0.00047575	0.658227	0.000755297	0.307916	0.000194732	0.833113	0.000307175	0.124641
259	2196	chr11	76810976	78291595	3.11421	3.18631	-0.992664	0.0582154	-0.985387	-0.934887	0.00047575	0.658227	0.000755297	0.307916	0.000207015	0.819199	0.000331055	0.141954
260	4392	chr11	78356498	80721178	3.88756	4.30313	0.408632	0.0132139	0.387727	0.42163	0.00047575	0.658227	0.000755297	0.307916	0.000611433	0.569662	0.000950623	0.40091
261	1395	chr11	80727242	81266423	2.90467	3.58244	-0.977683	0.0583422	-0.943505	-0.920069	0.00047575	0.658227	0.000755297	0.307916	0.00020967	0.817472	0.000344444	0.143751
262	7201	chr11	81266712	84379671	4.73548	3.25323	2.22573	-0.00479132	2.18125	2.22081	0.00047575	0.658227	0.000755297	0.307916	0.00124585	0.18525	0.00189185	0.802386
263	4903	chr11	84383241	86616127	3.48537	3.32823	-0.423188	0.00842309	-0.436312	-0.414963	0.00047575	0.658227	0.000755297	0.307916	0.000346003	0.737093	0.000542148	0.22579
264	2381	chr11	86619325	87421108	3.00645	3.21554	-0.610667	0.0171143	-0.615787	-0.593961	0.00047575	0.658227	0.000755297	0.307916	0.000295944	0.767092	0.000467438	0.194768
265	3839	chr11	87431865	89208590	4.68644	3.62631	3.74037	0.00905	3.72894	3.74916	0.00047575	0.658227	0.000755297	0.307916	0.00144866	0.0480257	0.00227376	0.945893
266	3225	chr11	89209985	90965232	3.06298	2.64984	-0.94655	-0.0144149	-0.942907	-0.96128	0.00047575	0.658227	0.000755297	0.307916	0.000230883	0.811354	0.000367886	0.147248
267	2393	chr11	90966877	92075775	3.95517	3.35579	0.396956	0.013528	0.363756	0.410092	0.00047575	0.658227	0.000755297	0.307916	0.000607037	0.572388	0.000932255	0.398083
268	2235	chr11	92077144	93273352	3.32985	2.30852	0.0194836	-0.0255137	-0.00387815	-0.00646812	0.00047575	0.658227	0.000755297	0.307916	0.000494284	0.65378	0.000766601	0.311717
269	1912	chr11	93276674	94241991	3.13808	2.19116	-0.557583	-0.0295907	-0.565246	-0.587702	0.00047575	0.658227	0.000755297	0.307916	0.000322975	0.757652	0.000508838	0.202835
270	2098	chr11	94242655	95723325	3.95125	3.93942	1.15451	0.0140491	1.58974	1.16779	0.00047575	0.658227	0.000755297	0.307916	0.000890288	0.393762	0.00218418	0.583919
271	2450	chr11	95729876	97050518	3.46058	2.98573	-0.305459	0.00426525	-0.322539	-0.301587	0.00047575	0.658227	0.000755297	0.307916	0.000380051	0.716721	0.000593148	0.246932
272	4662	chr11	97077644	98702795	4.51936	3.81352	0.57021	0.0746666	0.536875	0.644681	0.00047575	0.658227	0.000755297	0.307916	0.000632315	0.532989	0.000970946	0.44089
273	4921	chr11	98715072	100414181	3.69594	3.3469	0.55617	0.0175604	0.533746	0.573539	0.00047575	0.658227	0.000755297	0.307916	0.000663208	0.535465	0.00102955	0.436764
274	2609	chr11	100423999	101330928	3.08903	3.6523	-0.766756	0.0163495	-0.766023	-0.750786	0.00047575	0.658227	0.000755297	0.307916	0.000260726	0.789369	0.00041423	0.171465
275	6492	chr11	101333097	103958556	4.48188	2.97825	0.582375	0.00512292	0.674973	0.587321	0.00047575	0.658227	0.000755297	0.307916	0.000681078	0.529049	0.00118618	0.442995
276	1739	chr11	103962229	104871322	2.63647	4.04618	-1.04137	0.0729284	-1.01487	-0.969008	0.00047575	0.658227	0.000755297	0.307916	0.000195734	0.825267	0.000319089	0.13619
277	2747	chr11	104875747	106519704	3.30838	2.8333	-0.984633	-0.0352541	-1.0013	-1.02025	0.00047575	0.658227	0.000755297	0.307916	0.000228	0.815158	0.000355987	0.142403
278	3312	chr11	106523153	107840994	2.97442	3.32928	-0.966557	0.0454874	-0.94351	-0.921372	0.00047575	0.658227	0.000755297	0.307916	0.000214293	0.815698	0.000348141	0.145106
279	404	chr11	107848211	108436952	2.11553	1.99292	-1.45868	-0.04672	-1.47442	-1.5079	0.00047575	0.658227	0.000755297	0.307916	0.000151705	0.861401	0.000237086	0.0934718
280	1702	chr11	108437405	109861762	2.88318	3.09653	-0.86917	0.045184	-0.855691	-0.824565	0.00047575	0.658227	0.000755297	0.307916	0.000232823	0.803752	0.000374644	0.157562
281	2283	chr11	109870952	111111747	2.74411	2.66859	-1.13529	0.00865927	-1.1376	-1.12707	0.00047575	0.658227	0.000755297	0.307916	0.000191874	0.833344	0.000303916	0.125211
282	1448	chr11	111121120	112456462	3.42528	3.16798	-0.223244	0.0645017	-0.211474	-0.159408	0.00047575	0.658227	0.000755297	0.307916	0.000381231	0.703317	0.000612405	0.263006
283	2253	chr11	112462373	114256749	3.91904	3.43026	0.186193	0.0413576	0.172866	0.227133	0.00047575	0.658227	0.000755297	0.307916	0.000517929	0.619963	0.000811373	0.349224
284	1134	chr11	114257883	114829563	2.75378	2.96205	-0.978167	0.0369435	-0.975595	-0.94208	0.00047575	0.658227	0.000755297	0.307916	0.000213943	0.816868	0.000340529	0.143557
285	2425	chr11	114830723	116383211	3.8578	3.14165	0.542223	0.0102553	0.532954	0.552075	0.00047575	0.658227	0.000755297	0.307916	0.000662759	0.538668	0.00104248	0.433199
286	3005	chr11	116383348	117745049	4.33772	2.77173	1.98009	0.00585414	1.94909	1.98562	0.00047575	0.658227	0.000755297	0.307916	0.00116965	0.224727	0.00180025	0.761229
287	1644	chr11	117754524	119206375	2.58047	4.03312	-1.28968	0.0868141	-1.25188	-1.20348	0.00047575	0.658227	0.000755297	0.307916	0.000155341	0.851309	0.000256118	0.109592
288	2557	chr11	119218712	120760463	3.05832	3.07444	-1.04733	0.00416013	-1.04411	-1.04356	0.00047575	0.658227	0.000755297	0.307916	0.000208016	0.823663	0.000331309	0.135141
289	785	chr11	120779359	121173349	1.90341	3.35145	-1.46353	0.127088	-1.42276	-1.33769	0.00047575	0.658227	0.000755297	0.307916	0.000127847	0.867933	0.000211417	0.0938423
290	1982	chr11	121176185	122589659	2.88962	2.94153	-0.756816	0.0253624	-0.75668	-0.731946	0.00047575	0.658227	0.000755297	0.307916	0.000260617	0.788306	0.000413809	0.172925
291	1628	chr11	122598602	123495005	3.47138	2.94697	-0.205887	-0.0238562	-0.208706	-0.230368	0.00047575	0.658227	0.000755297	0.307916	0.000420487	0.697918	0.000665683	0.265567
292	2757	chr11	123517087	124470426	4.52328	3.2478	1.49814	0.0230589	1.49102	1.52085	0.00047575	0.658227	0.000755297	0.307916	0.00100352	0.317614	0.00158187	0.664416
293	3502	chr11	124566724	126297609	4.15574	4.62187	-0.396638	0.108635	-0.354852	-0.288283	0.00047575	0.658227	0.000755297	0.307916	0.000320609	0.735206	0.000530715	0.231253
294	2049	chr11	126322796	127311752	3.48373	3.38798	-0.546161	0.046245	-0.480365	-0.500449	0.00047575	0.658227	0.000755297	0.307916	0.000302982	0.758039	0.000513724	0.205269
295	1769	chr11	127320178	128181191	2.52139	3.65961	-0.928572	0.097599	-0.883736	-0.83154	0.00047575	0.658227	0.000755297	0.307916	0.000210526	0.81276	0.000349555	0.150141
296	3189	chr11	128191633	130338163	2.87205	3.34538	-0.881024	-0.0112219	-0.894841	-0.892554	0.00047575	0.658227	0.000755297	0.307916	0.00024333	0.80342	0.000381008	0.155683
297	1311	chr11	130347190	131068450	3.59344	3.45568	-0.560531	0.0405688	-0.483093	-0.520816	0.00047575	0.658227	0.000755297	0.307916	0.0003012	0.760161	0.000516683	0.202841
298	3449	chr11	131077439	132996397	4.30863	3.58022	1.49531	0.00105935	1.51769	1.49607	0.00047575	0.658227	0.000755297	0.307916	0.00102438	0.318062	0.00166309	0.663502
299	1671	chr11	133005679	134196784	3.36382	3.22087	-0.431978	0.0178907	-0.40441	-0.414706	0.00047575	0.658227	0.000755297	0.307916	0.000340562	0.73887	0.000555785	0.22426
300	2071	chr11	134205993	134945765	3.57031	2.87549	-0.777937	-0.00201066	-0.791855	-0.780421	0.00047575	0.658227	0.000755297	0.307916	0.000262923	0.790325	0.000411645	0.169748
301	1183	chr12	284930	1077894	3.20637	3.56482	-0.984337	0.0284805	-0.91696	-0.95681	0.00047575	0.658227	0.000755297	0.307916	0.00021455	0.81731	0.000364359	0.142737
302	2304	chr12	1084783	2539307	3.22067	3.09053	-0.452393	0.0234617	-0.446716	-0.42936	0.00047575	0.658227	0.000755297	0.307916	0.000333401	0.742378	0.000532318	0.220813
303	1643	chr12	2547940	3674831	3.67027	4.00177	-0.291196	0.065657	-0.240351	-0.22617	0.00047575	0.658227	0.000755297	0.307916	0.000362057	0.715736	0.00060478	0.250076
304	972	chr12	3679723	4413000	2.7845	2.8093	-0.874166	-0.0222507	-0.893172	-0.897429	0.00047575	0.658227	0.000755297	0.307916	0.000247371	0.802284	0.000385331	0.156423
305	1717	chr12	4422562	5315980	3.76849	2.91949	-0.349589	0.00869199	-0.357528	-0.341466	0.00047575	0.658227	0.000755297	0.307916	0.000366027	0.724618	0.000576506	0.238833
306	1755	chr12	5322962	6415994	3.44591	3.34562	-0.75352	0.000517682	-0.735777	-0.753593	0.00047575	0.658227	0.000755297	0.307916	0.000267643	0.787095	0.000432514	0.173212
307	1981	chr12	6427052	8355856	3.71916	3.34762	0.111578	0.0380585	0.111042	0.14915	0.00047575	0.658227	0.000755297	0.307916	0.000494703	0.635935	0.000784966	0.332442
308	389	chr12	8600895	9029872	2.11758	3.54541	-1.24685	0.0229123	-1.24325	-1.22648	0.00047575	0.658227	0.000755297	0.307916	0.00017161	0.845253	0.000273427	0.113355
309	3041	chr12	9035849	10479492	2.89906	3.34206	-1.10511	0.046628	-1.07867	-1.05882	0.00047575	0.658227	0.000755297	0.307916	0.000189943	0.831407	0.000309631	0.128761
310	1497	chr12	10492982	11742260	2.53974	2.31983	-1.25822	-0.0348054	-1.27407	-1.29369	0.00047575	0.658227	0.000755297	0.307916	0.000179502	0.844091	0.000280496	0.112129
311	1344	chr12	11768969	12721298	3.25142	4.21193	-0.878807	0.0834938	-0.814603	-0.796097	0.00047575	0.658227	0.000755297	0.307916	0.000222588	0.806157	0.000376811	0.156486
312	4617	chr12	12736119	15239089	3.21078	3.33758	-0.399597	0.0102064	-0.345349	-0.389629	0.00047575	0.658227	0.000755297	0.307916	0.000351741	0.733153	0.00058955	0.229935
313	824	chr12	15252090	16308214	4.02595	3.71965	2.54502	-0.0209905	2.50508	2.52287	0.00047575	0.658227	0.000755297	0.307916	0.00133821	0.142271	0.00204136	0.847148
314	3096	chr12	16318071	18087607	4.16181	2.966	1.18425	-0.00407642	1.16466	1.17986	0.00047575	0.658227	0.000755297	0.307916	0.000917819	0.386964	0.00142885	0.591431
315	6452	chr12	18088443	20861451	3.41711	3.684	-0.664986	0.0118817	-0.655836	-0.653261	0.00047575	0.658227	0.000755297	0.307916	0.000284638	0.774907	0.000456043	0.186397
316	4798	chr12	20865112	23819079	3.27453	3.11765	-0.776431	-0.0163809	-0.792957	-0.793017	0.00047575	0.658227	0.000755297	0.307916	0.000266896	0.789631	0.000416777	0.1699
317	3162	chr12	23822262	25370426	4.15657	3.84308	0.20246	0.0181983	0.213855	0.22034	0.00047575	0.658227	0.000755297	0.307916	0.000535262	0.615942	0.000859517	0.352684
318	5650	chr12	25371462	27795866	3.60574	3.41246	-0.655991	0.00797578	-0.65363	-0.648192	0.00047575	0.658227	0.000755297	0.307916	0.000287806	0.773487	0.000457998	0.187733
319	3869	chr12	27818335	29648275	2.66856	2.87463	-1.15531	-0.00063695	-1.15674	-1.15621	0.00047575	0.658227	0.000755297	0.307916	0.000190223	0.835083	0.000301566	0.123007
320	2367	chr12	29653718	30510888	2.68473	3.31953	-0.955668	0.0539029	-0.951577	-0.90217	0.00047575	0.658227	0.000755297	0.307916	0.000214557	0.814684	0.000342024	0.146497
321	4015	chr12	30512661	32162200	3.99133	4.31253	0.722212	0.0958069	0.797823	0.817755	0.00047575	0.658227	0.000755297	0.307916	0.0006722	0.497108	0.001151	0.478681
322	2810	chr12	32165764	33076921	4.06554	3.54481	0.316463	0.0172061	0.322071	0.333316	0.00047575	0.658227	0.000755297	0.307916	0.000575865	0.590679	0.000919379	0.379048
323	4160	chr12	33080406	34854840	4.11249	3.13956	2.1387	0.0963037	2.29422	2.23472	0.00047575	0.658227	0.000755297	0.307916	0.0011076	0.198782	0.00205428	0.789108
324	2458	chr12	37857955	39225991	4.31996	3.36336	2.57829	0.132043	2.72443	2.70987	0.00047575	0.658227	0.000755297	0.307916	0.00115457	0.138364	0.00212141	0.85235
325	3286	chr12	39228055	40815548	3.46597	3.49639	-0.0448341	0.0920672	-0.0241372	0.0469375	0.00047575	0.658227	0.000755297	0.307916	0.000421884	0.669338	0.000683787	0.299298
326	2312	chr12	40816185	41658193	2.29599	2.69226	-1.19205	-0.00313883	-1.19603	-1.19562	0.00047575	0.658227	0.000755297	0.307916	0.000184628	0.838749	0.000291951	0.11907
327	5655	chr12	41658586	43981044	3.45871	3.54982	-0.286887	-0.00237216	-0.305408	-0.289431	0.00047575	0.658227	0.000755297	0.307916	0.000387836	0.713195	0.000604426	0.250379
328	3644	chr12	43989753	46021285	3.56345	2.95834	0.431246	0.00702398	0.445583	0.437992	0.00047575	0.658227	0.000755297	0.307916	0.000623442	0.564358	0.00100406	0.406237
329	2666	chr12	46031230	47710083	2.88278	4.002	-0.891875	0.0847235	-0.839815	-0.807542	0.00047575	0.658227	0.000755297	0.307916	0.000219874	0.807796	0.000367724	0.154829
330	3048	chr12	47718183	49001224	3.25663	3.36795	-0.633361	0.0019732	-0.641543	-0.63171	0.00047575	0.658227	0.000755297	0.307916	0.000294834	0.770011	0.000464262	0.191139
331	3579	chr12	49001866	51769411	3.29913	3.42968	-0.644472	0.0165165	-0.633711	-0.628237	0.00047575	0.658227	0.000755297	0.307916	0.000288135	0.772068	0.000462389	0.18954
332	2401	chr12	51800511	53036215	4.18904	3.75607	0.864451	0.0419521	0.980881	0.905923	0.00047575	0.658227	0.000755297	0.307916	0.000760952	0.462538	0.00135725	0.51336
333	2407	chr12	53040259	54733111	3.58758	3.24634	0.0131032	-0.00486972	0.0833077	0.00775858	0.00047575	0.658227	0.000755297	0.307916	0.000482376	0.655506	0.000821511	0.310541
334	1586	chr12	54778823	55664504	3.11786	2.35949	-0.861186	-0.00914953	-0.872118	-0.870957	0.00047575	0.658227	0.000755297	0.307916	0.000246951	0.801018	0.000387795	0.158278
335	1941	chr12	55665948	57543572	3.29318	3.61634	-0.881695	0.0438182	-0.780179	-0.83848	0.00047575	0.658227	0.000755297	0.307916	0.000230675	0.80527	0.000405346	0.155891
336	2283	chr12	57558505	59308003	3.81733	3.35467	0.948277	0.0767439	0.923395	1.02463	0.00047575	0.658227	0.000755297	0.307916	0.000765435	0.442999	0.00118533	0.534714
337	3292	chr12	59308666	61122477	3.70854	3.41741	-0.205253	0.068398	-0.178133	-0.137155	0.00047575	0.658227	0.000755297	0.307916	0.000384807	0.699979	0.000627711	0.266607
338	6427	chr12	61124940	64031341	3.15778	3.00832	-0.694534	-0.0106387	-0.699662	-0.705328	0.00047575	0.658227	0.000755297	0.307916	0.000283943	0.778468	0.000448481	0.181802
339	2011	chr12	64032461	65559084	3.17683	2.36954	-0.713744	-0.0182266	-0.726226	-0.732463	0.00047575	0.658227	0.000755297	0.307916	0.000281573	0.780993	0.000441478	0.178861
340	2186	chr12	65560152	67178282	2.93775	3.26054	-0.833413	0.0295897	-0.802967	-0.8043	0.00047575	0.658227	0.000755297	0.307916	0.000243535	0.798648	0.000398587	0.162278
341	1657	chr12	67182264	67909350	3.7202	2.52046	-0.0221645	-0.0290422	-0.040275	-0.0518067	0.00047575	0.658227	0.000755297	0.307916	0.000481912	0.662183	0.000751349	0.302795
342	3345	chr12	67928224	69825991	4.13458	3.83887	0.339751	0.0481575	0.365394	0.387608	0.00047575	0.658227	0.000755297	0.307916	0.000566887	0.585944	0.000923362	0.384888
343	2907	chr12	69831635	70956935	4.38602	3.11765	0.944197	0.0149202	0.946544	0.958776	0.00047575	0.658227	0.000755297	0.307916	0.000811505	0.443311	0.00129137	0.532939
344	3061	chr12	70959106	72642711	3.38725	3.14357	-0.738675	0.0293552	-0.731178	-0.709644	0.00047575	0.658227	0.000755297	0.307916	0.000263525	0.785904	0.000421518	0.175583
345	2361	chr12	72648077	73818346	2.80388	3.77299	-1.23865	0.0577401	-1.21255	-1.18133	0.00047575	0.658227	0.000755297	0.307916	0.000167139	0.845449	0.000272365	0.114557
346	5317	chr12	73818508	76489578	3.46678	4.16307	-0.877479	0.059925	-0.826625	-0.817749	0.00047575	0.658227	0.000755297	0.307916	0.000227929	0.805202	0.000380735	0.1566
347	4320	chr12	76531024	78570124	2.96839	4.24377	-0.839189	0.0928068	-0.823125	-0.746602	0.00047575	0.658227	0.000755297	0.307916	0.000228051	0.801289	0.000367915	0.161918
348	2016	chr12	78572743	80445804	2.64606	3.43677	-1.06439	0.0652679	-1.01699	-0.999634	0.00047575	0.658227	0.000755297	0.307916	0.000193292	0.827585	0.000321762	0.133472
349	1843	chr12	80451886	81466927	3.02516	3.54859	-0.924713	0.027606	-0.922697	-0.897639	0.00047575	0.658227	0.000755297	0.307916	0.000225925	0.810117	0.0003594	0.150237
350	4291	chr12	81467827	83500342	3.40257	4.25634	-0.424579	0.0395723	-0.410008	-0.385237	0.00047575	0.658227	0.000755297	0.307916	0.00033541	0.73816	0.000540309	0.225796
351	1832	chr12	83517130	84303560	3.49834	2.7932	0.902594	0.013642	0.888363	0.915709	0.00047575	0.658227	0.000755297	0.307916	0.000796875	0.453231	0.00124723	0.522564
352	2483	chr12	84304135	85990038	4.40394	2.8535	2.59464	-0.0226971	2.58798	2.57154	0.00047575	0.658227	0.000755297	0.307916	0.00134928	0.136271	0.00212788	0.853342
353	7046	chr12	85990484	89675376	3.14064	2.92523	-1.24374	0.00293836	-1.24342	-1.24095	0.00047575	0.658227	0.000755297	0.307916	0.000175359	0.84402	0.000278488	0.113814
354	3829	chr12	89697513	92057503	4.45246	3.85783	2.76319	0.0597012	2.76467	2.82264	0.00047575	0.658227	0.000755297	0.307916	0.00127154	0.11782	0.00202168	0.873385
355	4113	chr12	92069243	94511231	3.19505	3.45899	-0.814792	0.0178993	-0.757803	-0.797161	0.00047575	0.658227	0.000755297	0.307916	0.000250138	0.795809	0.000420405	0.164775
356	3637	chr12	94515826	96017599	3.06017	3.155	-0.895056	-0.00110385	-0.902612	-0.896431	0.00047575	0.658227	0.000755297	0.307916	0.000238139	0.8055	0.000375221	0.153917
357	2187	chr12	96029331	97108240	2.54952	3.36948	-1.14919	0.0170335	-1.13912	-1.13261	0.00047575	0.658227	0.000755297	0.307916	0.00018804	0.835081	0.000301549	0.123737
358	4530	chr12	97108839	99304404	3.72587	3.7834	-0.382	-0.00649677	-0.38777	-0.388717	0.00047575	0.658227	0.000755297	0.307916	0.000362316	0.729731	0.0005719	0.232929
359	3552	chr12	99305987	101446278	2.63847	3.30408	-0.991889	0.017738	-0.978642	-0.974436	0.00047575	0.658227	0.000755297	0.307916	0.000215359	0.817777	0.000346461	0.141839
360	363	chr12	101449368	101860049	2.91059	2.59016	-0.0546358	-0.00976518	-0.0608383	-0.0671477	0.00047575	0.658227	0.000755297	0.307916	0.000462699	0.669549	0.000730035	0.295746
361	1786	chr12	101868104	102962507	2.88057	2.76841	-1.24409	-0.0146898	-1.25187	-1.25934	0.00047575	0.658227	0.000755297	0.307916	0.000178299	0.843462	0.000280872	0.113653
362	4090	chr12	102965329	104842402	3.80898	3.62203	-0.0281045	0.0294247	-0.038541	0.00108658	0.00047575	0.658227	0.000755297	0.307916	0.000453518	0.664624	0.000712526	0.302222
363	3655	chr12	104851523	106429069	3.66543	3.27356	-0.853739	0.0259827	-0.817816	-0.828041	0.00047575	0.658227	0.000755297	0.307916	0.000240243	0.801135	0.000395358	0.159538
364	821	chr12	106454473	106958594	3.34197	4.17324	0.561334	0.293305	0.855426	0.853079	0.00047575	0.658227	0.000755297	0.307916	0.000508391	0.538011	0.00108308	0.440509
365	4213	chr12	106961047	109019691	3.04502	3.42184	-0.761171	0.0291496	-0.757852	-0.732254	0.00047575	0.658227	0.000755297	0.307916	0.000258725	0.788981	0.000412114	0.172365
366	2154	chr12	109032432	110336258	3.42456	3.49123	0.483721	0.0608834	0.59029	0.544067	0.00047575	0.658227	0.000755297	0.307916	0.000610124	0.553068	0.00107755	0.41945
367	2763	chr12	110336875	113260896	2.76549	3.127	-1.21197	0.0469351	-1.19704	-1.16539	0.00047575	0.658227	0.000755297	0.307916	0.000172909	0.842459	0.000278638	0.117246
368	856	chr12	113263934	113984054	2.20213	2.57916	-1.51987	0.0631397	-1.4919	-1.4579	0.00047575	0.658227	0.000755297	0.307916	0.000129164	0.870223	0.000210877	0.0889426
369	2748	chr12	113990304	115030724	2.56089	4.13291	-1.25059	0.0252961	-1.24309	-1.22565	0.00047575	0.658227	0.000755297	0.307916	0.000170608	0.845486	0.000272896	0.11321
370	825	chr12	115047678	115502718	3.10481	3.63286	-0.344569	0.04529	-0.346808	-0.300437	0.00047575	0.658227	0.000755297	0.307916	0.000354736	0.724796	0.000561917	0.239953
371	3041	chr12	115503493	117078928	3.00659	3.61591	-0.877787	0.0274874	-0.867633	-0.850626	0.00047575	0.658227	0.000755297	0.307916	0.000235095	0.804257	0.000377043	0.156348
372	1622	chr12	117118028	118120372	4.05149	3.45096	0.846128	0.0577234	0.841732	0.903274	0.00047575	0.658227	0.000755297	0.307916	0.000742824	0.467179	0.00117413	0.509047
373	2660	chr12	118139540	119752475	2.78194	3.61025	-1.09862	0.0721394	-1.05448	-1.02687	0.00047575	0.658227	0.000755297	0.307916	0.000186394	0.831544	0.000309274	0.129613
374	3778	chr12	119758725	121929355	5.08283	4.73607	5.46054	0.186422	5.41768	5.64676	0.00047575	0.658227	0.000755297	0.307916	0.00126647	0.00897572	0.00192626	0.987462
375	4003	chr12	122025219	124970066	4.91015	3.29759	4.24947	0.0296682	4.26933	4.27889	0.00047575	0.658227	0.000755297	0.307916	0.00144826	0.0294582	0.00234535	0.965331
376	2350	chr12	124989560	126444933	3.67062	3.63919	-0.582836	0.00627029	-0.563267	-0.577004	0.00047575	0.658227	0.000755297	0.307916	0.000305797	0.762562	0.000495074	0.199076
377	2622	chr12	126449538	127861756	3.58892	2.84956	-3.36465e-05	-0.0159775	-0.0146339	-0.0163886	0.00047575	0.658227	0.000755297	0.307916	0.000483199	0.657959	0.000756004	0.307664
378	1830	chr12	127881430	129228730	3.45434	3.39692	-0.285445	0.047674	-0.240902	-0.238342	0.00047575	0.658227	0.000755297	0.307916	0.000369983	0.71425	0.000614137	0.251011
379	2067	chr12	129242987	130366041	2.70341	3.21312	-1.16684	0.00227364	-1.15839	-1.16506	0.00047575	0.658227	0.000755297	0.307916	0.00018779	0.83639	0.000300664	0.121759
380	2677	chr12	130419776	131775718	2.8379	3.18272	-1.07067	-0.0278384	-1.07898	-1.09888	0.00047575	0.658227	0.000755297	0.307916	0.000210203	0.825142	0.000330952	0.132263
381	1371	chr12	131799265	132698601	2.55189	3.22448	-1.385	-0.00133041	-1.38564	-1.38705	0.00047575	0.658227	0.000755297	0.307916	0.000155228	0.856812	0.00024628	0.100261
382	982	chr12	133052932	133832593	2.7686	4.04912	-1.02026	0.206458	-0.900638	-0.814894	0.00047575	0.658227	0.000755297	0.307916	0.000175261	0.826878	0.000313601	0.139293
383	2618	chr13	19268224	20684279	2.57858	2.85167	-1.38891	0.0068538	-1.3866	-1.38244	0.00047575	0.658227	0.000755297	0.307916	0.00015347	0.857419	0.000244212	0.0999742
384	2747	chr13	20715877	22239725	4.21129	3.61358	0.90003	0.0269112	0.871328	0.926603	0.00047575	0.658227	0.000755297	0.307916	0.0007856	0.453949	0.00121192	0.52215
385	2611	chr13	22251383	23592538	3.12776	3.76135	-0.823722	0.000368627	-0.838027	-0.823726	0.00047575	0.658227	0.000755297	0.307916	0.000252505	0.796463	0.000395182	0.163427
386	2556	chr13	23612058	24530184	2.50912	4.09378	-1.25411	0.00813257	-1.25458	-1.24637	0.00047575	0.658227	0.000755297	0.307916	0.000172897	0.845224	0.000274364	0.112773
387	2804	chr13	24538373	25782098	3.21524	3.85612	-0.584446	0.0103287	-0.585322	-0.57447	0.00047575	0.658227	0.000755297	0.307916	0.000304211	0.76292	0.00048254	0.198867
388	2853	chr13	25794274	27282769	4.34647	4.48245	2.06268	0.0974173	2.06028	2.15978	0.00047575	0.658227	0.000755297	0.307916	0.00108887	0.211091	0.00172454	0.776604
389	3850	chr13	27286295	29256214	3.53892	3.40805	-0.56935	0.014759	-0.57906	-0.554843	0.00047575	0.658227	0.000755297	0.307916	0.000306589	0.760726	0.000482035	0.201331
390	2634	chr13	29259349	30476843	3.65741	3.29165	-0.510967	0.00123466	-0.522625	-0.510104	0.00047575	0.658227	0.000755297	0.307916	0.000325334	0.751229	0.000510511	0.210745
391	3144	chr13	30484765	32300551	3.81906	4.30711	-0.0961407	0.122406	-0.0256549	0.0259372	0.00047575	0.658227	0.000755297	0.307916	0.000395105	0.680178	0.000673074	0.288924
392	2478	chr13	32305059	33776506	3.39453	2.98465	-1.04037	0.0148032	-1.03075	-1.02597	0.00047575	0.658227	0.000755297	0.307916	0.000207146	0.823242	0.00033204	0.136014
393	2354	chr13	33778469	35021502	2.41288	3.17897	-1.17792	0.0409022	-1.17196	-1.13743	0.00047575	0.658227	0.000755297	0.307916	0.000179208	0.838843	0.000286209	0.12078
394	1573	chr13	35030443	36043949	3.04297	3.10919	-1.0577	-0.00406603	-1.0674	-1.06239	0.00047575	0.658227	0.000755297	0.307916	0.000207799	0.824566	0.000326715	0.133862
395	2955	chr13	36047541	37496372	3.70837	3.42606	-0.0267224	0.00334066	-0.0212246	-0.0237235	0.00047575	0.658227	0.000755297	0.307916	0.000465554	0.663778	0.000743184	0.302222
396	3366	chr13	37499832	38877678	3.6689	4.34028	0.0471457	0.103794	0.0575806	0.150664	0.00047575	0.658227	0.000755297	0.307916	0.000444438	0.650744	0.000712988	0.319024
397	4454	chr13	38894293	41068317	4.11632	3.65171	0.0673499	0.00758722	0.0710162	0.0747113	0.00047575	0.658227	0.000755297	0.307916	0.000494559	0.644556	0.000788042	0.322455
398	3514	chr13	41070141	43099692	3.17603	4.18204	-0.918539	0.101327	-0.882215	-0.817494	0.00047575	0.658227	0.000755297	0.307916	0.000211556	0.811606	0.000348289	0.151483
399	3402	chr13	43103486	44898037	3.3102	4.68221	-0.0869558	0.0580282	-0.102346	-0.029198	0.00047575	0.658227	0.000755297	0.307916	0.000423281	0.677004	0.000661734	0.290246
400	2199	chr13	44904741	46491101	3.35542	3.06675	0.187043	0.0352845	0.181215	0.221891	0.00047575	0.658227	0.000755297	0.307916	0.000521274	0.619662	0.000822761	0.349345
401	1452	chr13	46510937	47428611	2.40152	3.24683	-1.23876	0.0203927	-1.22132	-1.21907	0.00047575	0.658227	0.000755297	0.307916	0.000173224	0.844204	0.000279848	0.114344
402	4065	chr13	47438668	49378461	3.44162	4.29209	0.190485	0.082576	0.208768	0.272825	0.00047575	0.658227	0.000755297	0.307916	0.000498976	0.619744	0.000806787	0.350666
403	4247	chr13	49385427	51590433	3.17335	4.02726	-0.825084	0.0909892	-0.795316	-0.734325	0.00047575	0.658227	0.000755297	0.307916	0.000231161	0.799387	0.000378078	0.163827
404	2478	chr13	51617730	53337952	2.71817	5.20634	-0.906028	0.256476	-0.845284	-0.649917	0.00047575	0.658227	0.000755297	0.307916	0.000184059	0.814372	0.000310511	0.1539
405	2917	chr13	53341545	54681363	4.44617	3.43608	1.76394	0.0646661	1.85646	1.82824	0.00047575	0.658227	0.000755297	0.307916	0.00104424	0.264127	0.00181853	0.720739
406	2426	chr13	54687221	55816405	3.95679	2.74734	0.0600258	0.00124425	0.0291756	0.060879	0.00047575	0.658227	0.000755297	0.307916	0.00049518	0.645998	0.00076226	0.320765
407	2556	chr13	55817131	57546414	2.7395	3.7772	-0.787302	0.104943	-0.770345	-0.682727	0.00047575	0.658227	0.000755297	0.307916	0.000235372	0.794783	0.000380065	0.169132
408	1404	chr13	57555117	58410236	2.39284	2.8799	-1.15552	0.0224122	-1.1084	-1.13387	0.00047575	0.658227	0.000755297	0.307916	0.000186042	0.835943	0.000309608	0.123045
409	1844	chr13	58411476	59300409	3.1317	2.81157	-0.79789	0.00205416	-0.793554	-0.796382	0.00047575	0.658227	0.000755297	0.307916	0.000257594	0.793128	0.00041073	0.166972
410	3195	chr13	59307081	60849684	4.51622	3.13271	3.44225	-0.0125573	3.39277	3.4294	0.00047575	0.658227	0.000755297	0.307916	0.00145481	0.0635914	0.00219813	0.929564
411	1809	chr13	60861739	61591152	2.66909	3.32983	-1.2311	0.105257	-1.20063	-1.12637	0.00047575	0.658227	0.000755297	0.307916	0.000160751	0.846292	0.000263101	0.115528
412	6400	chr13	61591953	63970786	2.87731	3.88013	-0.978978	0.0870402	-0.960788	-0.892088	0.00047575	0.658227	0.000755297	0.307916	0.00020372	0.818459	0.000329362	0.143822
413	3473	chr13	63972811	65199531	2.84064	3.05535	-0.942342	0.0495029	-0.928068	-0.893122	0.00047575	0.658227	0.000755297	0.307916	0.000217922	0.812924	0.000350944	0.14816
414	4627	chr13	65201333	67842588	4.5069	2.7187	2.75667	-0.0102446	2.71335	2.74622	0.00047575	0.658227	0.000755297	0.307916	0.00136178	0.118426	0.00207029	0.872212
415	7559	chr13	67847641	70724421	4.88387	3.94623	2.03794	0.0224753	2.00758	2.06029	0.00047575	0.658227	0.000755297	0.307916	0.00116591	0.214959	0.00179564	0.771661
416	1905	chr13	70724516	71524571	2.98807	3.30452	-0.936263	-0.00673307	-0.930651	-0.943529	0.00047575	0.658227	0.000755297	0.307916	0.000231213	0.810397	0.000369137	0.148563
417	4672	chr13	71537196	73932114	3.37145	3.43252	-0.720947	-0.0110951	-0.731623	-0.732254	0.00047575	0.658227	0.000755297	0.307916	0.000277989	0.782185	0.000436647	0.177898
418	3324	chr13	73936164	75646094	3.46688	2.7443	-0.305123	0.00450438	-0.307634	-0.300917	0.00047575	0.658227	0.000755297	0.307916	0.000380047	0.716644	0.000601846	0.247012
419	4097	chr13	75671978	77408976	3.40016	3.64051	-0.666965	-0.00118893	-0.637945	-0.66841	0.00047575	0.658227	0.000755297	0.307916	0.000287775	0.774806	0.000470322	0.185986
420	3192	chr13	77416504	78807048	2.49694	2.7081	-1.14816	-0.0253661	-1.15928	-1.17384	0.00047575	0.658227	0.000755297	0.307916	0.000196008	0.833478	0.000307738	0.123644
421	3042	chr13	78810189	80583456	3.49934	3.90001	1.03063	0.0934295	1.00748	1.12378	0.00047575	0.658227	0.000755297	0.307916	0.000781622	0.423615	0.00121249	0.555267
422	4501	chr13	80590833	82580994	3.47546	3.29848	-0.257149	-0.00898818	-0.270415	-0.266357	0.00047575	0.658227	0.000755297	0.307916	0.000399074	0.70766	0.000625217	0.255923
423	2698	chr13	82582710	84132298	2.96639	2.72398	-0.700529	-0.0103975	-0.713354	-0.711291	0.00047575	0.658227	0.000755297	0.307916	0.000282501	0.779357	0.000442781	0.180884
424	3482	chr13	84135026	85609760	4.07894	2.93467	1.39797	-0.0100538	1.36662	1.38765	0.00047575	0.658227	0.000755297	0.307916	0.00100149	0.338958	0.00154088	0.641529
425	6722	chr13	85611743	88556507	3.92458	2.94086	-0.522789	-0.00120833	-0.527507	-0.524145	0.00047575	0.658227	0.000755297	0.307916	0.000323054	0.752994	0.000510464	0.208805
426	4360	chr13	88566401	90521109	3.19219	4.40869	-0.333707	0.171983	-0.241378	-0.161962	0.00047575	0.658227	0.000755297	0.307916	0.000316346	0.725734	0.000550807	0.243111
427	5234	chr13	90522877	93129399	3.58392	3.07557	-0.62337	0.00587222	-0.623103	-0.617688	0.00047575	0.658227	0.000755297	0.307916	0.000296101	0.768623	0.000470214	0.192736
428	789	chr13	93133581	93585825	3.13903	3.24031	-0.914563	0.0824169	-0.910387	-0.833337	0.00047575	0.658227	0.000755297	0.307916	0.000216203	0.810665	0.000344678	0.151772
429	5382	chr13	93586675	96087296	3.29122	3.62194	-0.749911	0.0396495	-0.748197	-0.710441	0.00047575	0.658227	0.000755297	0.307916	0.000258517	0.787748	0.000411123	0.174054
430	2419	chr13	96088852	97518285	3.92825	4.28179	0.520254	0.356568	0.684245	0.876418	0.00047575	0.658227	0.000755297	0.307916	0.000466763	0.548284	0.000873083	0.431351
431	1810	chr13	97522621	98937071	3.13857	3.33002	-0.806165	0.0637968	-0.780136	-0.742918	0.00047575	0.658227	0.000755297	0.307916	0.000241082	0.796123	0.000392832	0.166221
432	3638	chr13	98940611	100570435	3.37082	3.50471	-0.773206	0.0527405	-0.725421	-0.720755	0.00047575	0.658227	0.000755297	0.307916	0.000250412	0.791325	0.000417009	0.1708
433	3568	chr13	100576473	102299385	3.55791	3.7	0.0346634	0.00736633	0.0600797	0.0417382	0.00047575	0.658227	0.000755297	0.307916	0.000483796	0.651334	0.000787842	0.315347
434	3635	chr13	102304708	104058539	3.54112	3.24585	-0.474637	0.0323276	-0.48658	-0.442573	0.00047575	0.658227	0.000755297	0.307916	0.00032487	0.746239	0.000509638	0.217114
435	1687	chr13	104074676	104842257	3.07981	4.07553	-0.647605	0.0770059	-0.591984	-0.571214	0.00047575	0.658227	0.000755297	0.307916	0.000271158	0.774307	0.00045511	0.189432
436	2391	chr13	104873533	106237571	3.14068	3.19901	-1.23718	-0.0104958	-1.24092	-1.24809	0.00047575	0.658227	0.000755297	0.307916	0.000178671	0.842932	0.000282597	0.114385
437	1007	chr13	106249259	106735580	2.67664	3.38627	-1.21013	0.00875453	-1.15722	-1.20248	0.00047575	0.658227	0.000755297	0.307916	0.000179661	0.841023	0.000300728	0.117174
438	2322	chr13	106772702	108186581	3.23447	3.70118	-0.805875	0.0211965	-0.777501	-0.785125	0.00047575	0.658227	0.000755297	0.307916	0.000251218	0.794768	0.00041031	0.166003
439	1699	chr13	108196044	109116240	3.59347	3.62532	-0.567367	0.0576681	-0.553694	-0.510272	0.00047575	0.658227	0.000755297	0.307916	0.000294662	0.761676	0.000474243	0.201918
440	1726	chr13	109123810	109811190	3.27535	2.69623	-0.5825	0.0246389	-0.544272	-0.558471	0.00047575	0.658227	0.000755297	0.307916	0.000300529	0.763063	0.000495709	0.19924
441	2899	chr13	109816688	111221270	3.78094	3.16817	-0.167611	0.00508309	-0.189398	-0.162858	0.00047575	0.658227	0.000755297	0.307916	0.000420467	0.691398	0.000653143	0.273432
442	2314	chr13	111237260	112246035	3.55402	3.75958	-0.603344	0.0185702	-0.585236	-0.585214	0.00047575	0.658227	0.000755297	0.307916	0.000297273	0.76603	0.000480571	0.195922
443	1862	chr13	112249913	113570178	3.3232	3.19922	-0.472657	0.0115178	-0.459249	-0.461685	0.00047575	0.658227	0.000755297	0.307916	0.000331975	0.745379	0.000534156	0.217233
444	1861	chr13	113579056	115084943	3.06436	3.96915	-0.856274	0.124963	-0.792399	-0.731868	0.00047575	0.658227	0.000755297	0.307916	0.000217955	0.80447	0.000368847	0.159753
445	1837	chr14	20425051	21577837	4.17633	3.29415	-0.0156952	-0.0087463	-0.0369169	-0.0249703	0.00047575	0.658227	0.000755297	0.307916	0.000474683	0.66133	0.000737779	0.30439
446	3207	chr14	21607930	23017530	2.46992	3.17936	-1.39511	0.0586356	-1.36577	-1.33679	0.00047575	0.658227	0.000755297	0.307916	0.000145225	0.85979	0.000237423	0.0996377
447	2126	chr14	23018858	24903284	3.0779	3.52318	-0.763589	0.0474787	-0.74991	-0.716572	0.00047575	0.658227	0.000755297	0.307916	0.000253705	0.789893	0.000408328	0.172108
448	3118	chr14	24905548	26128562	3.22441	2.75201	-1.11341	-0.0152868	-1.11731	-1.12902	0.00047575	0.658227	0.000755297	0.307916	0.000200112	0.830189	0.000316459	0.127511
449	4020	chr14	26136246	28455411	4.60223	3.37791	2.90483	0.0528995	2.93807	2.95749	0.00047575	0.658227	0.000755297	0.307916	0.00130126	0.10394	0.00213568	0.887737
450	2261	chr14	28486524	29969601	3.75009	3.2929	0.232496	0.0794406	0.21993	0.311536	0.00047575	0.658227	0.000755297	0.307916	0.00051425	0.61052	0.000806224	0.360209
451	3354	chr14	29984250	32376936	3.06141	3.62452	-0.837207	-0.00950808	-0.834443	-0.847017	0.00047575	0.658227	0.000755297	0.307916	0.000252045	0.797884	0.000401252	0.161537
452	3662	chr14	32388581	34838295	4.1667	3.32402	2.39845	0.0267876	2.40189	2.42497	0.00047575	0.658227	0.000755297	0.307916	0.00124601	0.160887	0.00198498	0.828119
453	2370	chr14	34854548	35856348	2.82734	4.12298	-1.03401	0.0926932	-1.01782	-0.941717	0.00047575	0.658227	0.000755297	0.307916	0.000193267	0.82504	0.000311836	0.137181
454	4344	chr14	35862404	38666890	4.56839	3.59307	1.23333	0.0182587	1.22284	1.25137	0.00047575	0.658227	0.000755297	0.307916	0.000915721	0.375889	0.00143862	0.603463
455	3196	chr14	38668993	40339557	4.04755	2.94765	-0.0721712	-0.00935102	-0.0935962	-0.0818266	0.00047575	0.658227	0.000755297	0.307916	0.000456511	0.672559	0.00070939	0.292625
456	4171	chr14	40343501	41608163	4.23719	3.13254	1.49432	-0.000465056	1.45635	1.49363	0.00047575	0.658227	0.000755297	0.307916	0.00102562	0.318278	0.00156759	0.663346
457	3730	chr14	41670102	43136625	3.79918	2.91141	-0.0329991	0.00413601	-0.0354629	-0.0291283	0.00047575	0.658227	0.000755297	0.307916	0.000463157	0.665047	0.000733494	0.300928
458	3549	chr14	43140336	44542595	3.82941	3.27383	0.846739	-0.0336323	0.809715	0.812833	0.00047575	0.658227	0.000755297	0.307916	0.000812186	0.465921	0.00124255	0.508141
459	2522	chr14	44545494	46081072	2.43918	2.97698	-1.09761	-0.0187693	-1.1021	-1.11678	0.00047575	0.658227	0.000755297	0.307916	0.000203565	0.828386	0.00032173	0.129251
460	1414	chr14	46083061	46746780	2.82372	2.5924	-0.269639	-0.0369413	-0.256492	-0.307329	0.00047575	0.658227	0.000755297	0.307916	0.000406217	0.709273	0.00065344	0.253188
461	4383	chr14	46749460	48572632	4.72611	4.12397	2.70145	0.0665272	2.88351	2.76769	0.00047575	0.658227	0.000755297	0.307916	0.00125268	0.12431	0.00238586	0.866287
462	1195	chr14	48574036	49001226	1.7061	2.1299	-1.50693	-0.0441876	-1.52638	-1.55195	0.00047575	0.658227	0.000755297	0.307916	0.00014483	0.865197	0.000225502	0.0896106
463	2665	chr14	49007584	50505211	3.82218	3.29101	-0.508291	0.031351	-0.412619	-0.477365	0.00047575	0.658227	0.000755297	0.307916	0.000316691	0.751617	0.000553254	0.211408
464	1729	chr14	50516714	51491456	2.36343	2.83588	-1.39024	0.00794899	-1.38864	-1.38286	0.00047575	0.658227	0.000755297	0.307916	0.00015313	0.85759	0.000243496	0.0998425
465	4415	chr14	51493572	53472513	3.58496	4.02015	-0.575655	0.0233733	-0.578068	-0.552503	0.00047575	0.658227	0.000755297	0.307916	0.000302529	0.761935	0.000479134	0.20039
466	1152	chr14	53475486	53994551	3.14871	3.05588	-0.491734	0.0733645	-0.442897	-0.419262	0.00047575	0.658227	0.000755297	0.307916	0.000308147	0.750194	0.000513696	0.21443
467	1839	chr14	54000094	55222475	3.42587	3.16516	-0.358761	0.00163385	-0.346677	-0.357681	0.00047575	0.658227	0.000755297	0.307916	0.000365955	0.726009	0.00058805	0.23711
468	2014	chr14	55235767	56215477	4.27225	2.35206	2.36567	-0.00343474	2.43488	2.36167	0.00047575	0.658227	0.000755297	0.307916	0.00127676	0.165279	0.00217223	0.823052
469	2756	chr14	56222721	57480579	3.78615	3.17084	-0.387656	-0.0250729	-0.376686	-0.413104	0.00047575	0.658227	0.000755297	0.307916	0.000367264	0.730202	0.000589496	0.231729
470	3461	chr14	57482739	59447625	4.62293	2.99461	0.851941	-0.0192006	0.869453	0.832439	0.00047575	0.658227	0.000755297	0.307916	0.000802843	0.464831	0.0012971	0.509583
471	3619	chr14	59449138	61676548	4.22255	3.73262	2.65755	-0.0110728	2.61868	2.64621	0.00047575	0.658227	0.000755297	0.307916	0.00134551	0.129097	0.00205469	0.861032
472	4500	chr14	61689892	63789238	2.8599	3.64654	-0.98993	0.0117476	-0.987915	-0.978404	0.00047575	0.658227	0.000755297	0.307916	0.000216963	0.817347	0.000345144	0.142052
473	2439	chr14	63791051	65218457	4.15371	3.83395	1.31334	0.1023	1.34615	1.41525	0.00047575	0.658227	0.000755297	0.307916	0.000869649	0.358421	0.0014267	0.623244
474	2456	chr14	65227525	66395233	3.84362	3.251	0.648553	0.0390315	0.678088	0.68717	0.00047575	0.658227	0.000755297	0.307916	0.000683382	0.513983	0.00111745	0.459715
475	3509	chr14	66399655	67990648	3.00835	3.7113	-0.591302	0.082452	-0.51373	-0.509156	0.00047575	0.658227	0.000755297	0.307916	0.000282232	0.765967	0.000484209	0.198306
476	5785	chr14	67995855	71129394	3.93415	3.46134	-0.26342	0.0128181	-0.247048	-0.250777	0.00047575	0.658227	0.000755297	0.307916	0.000388944	0.709336	0.000627676	0.254936
477	3403	chr14	71139279	72883874	3.43464	3.89035	-0.317573	0.000279007	-0.310278	-0.317594	0.00047575	0.658227	0.000755297	0.307916	0.000378034	0.718735	0.000604557	0.244667
478	5309	chr14	72895442	76444469	3.16417	3.29701	-0.476959	-0.0108384	-0.490196	-0.487982	0.00047575	0.658227	0.000755297	0.307916	0.000338033	0.745399	0.000529601	0.216384
479	1591	chr14	76444767	77225409	2.89818	4.06888	-0.938943	0.0603154	-0.91643	-0.87925	0.00047575	0.658227	0.000755297	0.307916	0.000216303	0.812891	0.00035122	0.148608
480	3188	chr14	77231722	78561810	4.25222	4.17637	1.90513	0.113083	1.9122	2.01793	0.00047575	0.658227	0.000755297	0.307916	0.00103324	0.238188	0.00165199	0.748583
481	2634	chr14	78562624	80185045	3.89987	3.85655	0.434712	0.0274966	0.423248	0.461847	0.00047575	0.658227	0.000755297	0.307916	0.000612462	0.563929	0.000961257	0.407303
482	2932	chr14	80187155	81578702	4.01736	4.59823	1.26197	0.0488129	1.22607	1.31048	0.00047575	0.658227	0.000755297	0.307916	0.000898787	0.369646	0.00137659	0.610629
483	2792	chr14	81580514	83136530	3.63205	3.82476	-0.61394	0.0952807	-0.557526	-0.519026	0.00047575	0.658227	0.000755297	0.307916	0.000273747	0.769764	0.000459821	0.194816
484	2570	chr14	83139537	84240392	2.24391	4.65981	-1.29935	0.206197	-1.14989	-1.0936	0.00047575	0.658227	0.000755297	0.307916	0.000137276	0.855943	0.000253074	0.109146
485	3448	chr14	84242268	85745746	3.16875	3.2182	-0.544842	-0.00909238	-0.554149	-0.554222	0.00047575	0.658227	0.000755297	0.307916	0.000319885	0.756246	0.000503141	0.205104
486	1748	chr14	85749111	86634681	2.91592	4.71832	-1.15269	0.307463	-1.06735	-0.845747	0.00047575	0.658227	0.000755297	0.307916	0.000141682	0.844201	0.000244972	0.124644
487	1997	chr14	86672135	87624789	3.29155	2.72097	-1.07251	-0.0200363	-1.07887	-1.09305	0.00047575	0.658227	0.000755297	0.307916	0.000208308	0.825631	0.000328612	0.132081
488	3735	chr14	87641447	89495699	4.00393	3.66953	0.271726	0.0106511	0.256363	0.28212	0.00047575	0.658227	0.000755297	0.307916	0.000563553	0.600549	0.000881051	0.368555
489	2688	chr14	89502428	91295930	3.26938	3.126	-0.705996	0.00635614	-0.653931	-0.700047	0.00047575	0.658227	0.000755297	0.307916	0.000276744	0.780629	0.000462837	0.180184
490	3201	chr14	91299716	93129810	3.15207	2.80472	-0.321205	-0.0216409	-0.327808	-0.34316	0.00047575	0.658227	0.000755297	0.307916	0.000385046	0.718801	0.000607273	0.243799
491	2132	chr14	93134376	94324063	3.69524	3.93476	0.97328	0.0532982	1.07927	1.02605	0.00047575	0.658227	0.000755297	0.307916	0.000792172	0.43679	0.00139826	0.540493
492	3111	chr14	94325860	95750740	3.22554	3.5021	-0.825453	0.0141326	-0.81118	-0.811646	0.00047575	0.658227	0.000755297	0.307916	0.000248825	0.797111	0.000400712	0.163284
493	1141	chr14	95752112	96261242	2.54132	3.01568	-0.961478	0.0136536	-0.964611	-0.948685	0.00047575	0.658227	0.000755297	0.307916	0.000221925	0.814136	0.000351224	0.145484
494	3453	chr14	96262648	98340327	3.0949	3.64644	-0.757884	0.0150736	-0.753006	-0.743099	0.00047575	0.658227	0.000755297	0.307916	0.000262964	0.788107	0.000419522	0.172732
495	2468	chr14	98342676	99137635	3.14368	3.61264	-0.764832	-0.0186168	-0.779256	-0.783849	0.00047575	0.658227	0.000755297	0.307916	0.000270061	0.788017	0.000422607	0.171497
496	3494	chr14	99141023	101530197	4.05299	3.21886	-0.143429	0.0274253	-0.118733	-0.116294	0.00047575	0.658227	0.000755297	0.307916	0.000418735	0.687286	0.000681402	0.27847
497	2183	chr14	101537857	102995068	4.07788	2.92361	0.180094	0.00348669	0.167479	0.183131	0.00047575	0.658227	0.000755297	0.307916	0.000535159	0.620554	0.000838962	0.34742
498	2731	chr14	103022060	104991128	2.98418	3.63221	-0.679699	0.0397961	-0.669315	-0.640263	0.00047575	0.658227	0.000755297	0.307916	0.00027381	0.77789	0.000439235	0.184344
499	745	chr14	105022314	105764099	3.28415	3.32027	-0.623605	0.0638602	-0.593243	-0.561088	0.00047575	0.658227	0.000755297	0.307916	0.000280035	0.770496	0.000458286	0.192937
500	21	chr14	107274052	107289436	1.39496	1.26715	-1.51074	-0.0340262	-1.52368	-1.59363	0.00047575	0.658227	0.000755297	0.307916	0.000143535	0.869531	0.000224945	0.0855095
501	13	chr15	20161372	20193260	1.613	1.16012	-1.33631	-0.0465664	-1.35626	-1.46274	0.00047575	0.658227	0.000755297	0.307916	0.000170686	0.857674	0.000265628	0.0973519
502	932	chr15	22787103	24193582	3.34481	3.23888	-0.421981	0.0235802	-0.408089	-0.399478	0.00047575	0.658227	0.000755297	0.307916	0.000341369	0.737439	0.000549536	0.22597
503	2654	chr15	24204030	25107222	3.53117	3.53427	0.027374	-0.00400824	0.00299059	0.023003	0.00047575	0.658227	0.000755297	0.307916	0.00048674	0.652626	0.000754129	0.313655
504	3207	chr15	25114867	27294463	2.95407	3.18054	-0.775701	-0.0161969	-0.792912	-0.792204	0.00047575	0.658227	0.000755297	0.307916	0.000267015	0.789553	0.000416677	0.16999
505	1620	chr15	27311111	29336912	3.45343	3.13136	-0.609689	0.0134815	-0.610609	-0.596818	0.00047575	0.658227	0.000755297	0.307916	0.000297224	0.766867	0.000471436	0.194862
506	1185	chr15	29347019	30163679	4.40363	2.59366	2.80502	0.0113508	2.79887	2.81555	0.00047575	0.658227	0.000755297	0.307916	0.00134145	0.113578	0.00211659	0.877398
507	1288	chr15	30168013	31588258	2.83002	3.07486	-1.28029	0.000462588	-1.27097	-1.28062	0.00047575	0.658227	0.000755297	0.307916	0.000170177	0.847465	0.000272701	0.110106
508	1263	chr15	31599501	32441633	3.27597	3.04783	-0.95937	0.0486768	-0.954163	-0.911458	0.00047575	0.658227	0.000755297	0.307916	0.000214968	0.815004	0.000343063	0.145961
509	2609	chr15	32952193	34014913	2.99302	3.42275	-1.00999	-0.00422383	-1.00959	-1.0146	0.00047575	0.658227	0.000755297	0.307916	0.000216555	0.819151	0.000343938	0.139515
510	1995	chr15	34016274	35073736	2.64927	2.94086	-1.09799	0.039772	-1.08329	-1.05871	0.00047575	0.658227	0.000755297	0.307916	0.000192391	0.830433	0.000309961	0.129508
511	3882	chr15	35093232	37450510	3.95934	3.83987	-0.103709	-0.0035947	-0.120099	-0.107555	0.00047575	0.658227	0.000755297	0.307916	0.000443929	0.678874	0.00069332	0.286218
512	1858	chr15	37459187	38529172	3.53122	2.83686	-0.446638	-0.0262761	-0.466703	-0.473444	0.00047575	0.658227	0.000755297	0.307916	0.00035133	0.740069	0.000546688	0.221374
513	3516	chr15	38533568	40378467	3.50465	3.89815	-0.586331	0.0178877	-0.531924	-0.56875	0.00047575	0.658227	0.000755297	0.307916	0.000301541	0.763399	0.000505491	0.198626
514	1042	chr15	40387971	41176188	2.12461	2.99272	-1.19418	-0.025041	-1.20324	-1.22018	0.00047575	0.658227	0.000755297	0.307916	0.0001882	0.838233	0.00029609	0.118681
515	2629	chr15	41177514	42775660	3.00673	3.65608	-0.88266	0.0517455	-0.851256	-0.831302	0.00047575	0.658227	0.000755297	0.307916	0.000228735	0.805633	0.000374723	0.155845
516	1168	chr15	42777190	44196621	3.09288	2.61373	-0.874356	-0.018822	-0.838805	-0.8941	0.00047575	0.658227	0.000755297	0.307916	0.000246511	0.802392	0.000405522	0.156428
517	2988	chr15	44198049	46618157	3.16498	2.81242	-0.41121	-0.033897	-0.439207	-0.445433	0.00047575	0.658227	0.000755297	0.307916	0.000363746	0.733938	0.000561536	0.227504
518	3146	chr15	46621753	48133797	5.96692	3.23604	8.70203	0.0142131	8.73103	8.71592	0.00047575	0.658227	0.000755297	0.307916	0.0015171	0.000353948	0.0024794	0.995632
519	2617	chr15	48137708	50006184	2.89623	3.15554	-0.897755	0.0471195	-0.880329	-0.851015	0.00047575	0.658227	0.000755297	0.307916	0.000226846	0.807385	0.000366469	0.153845
520	3674	chr15	50008443	51675501	4.40595	3.75987	1.64366	0.135005	1.64174	1.77842	0.00047575	0.658227	0.000755297	0.307916	0.000941185	0.288053	0.00149136	0.69704
521	1975	chr15	51679470	53068899	5.22658	3.45178	5.73724	0.07275	5.84515	5.80945	0.00047575	0.658227	0.000755297	0.307916	0.00142152	0.00681854	0.00251394	0.988932
522	3880	chr15	53070141	54507228	4.41385	3.0494	1.20492	0.0245442	1.22656	1.22921	0.00047575	0.658227	0.000755297	0.307916	0.000899859	0.382419	0.00145986	0.596726
523	2062	chr15	54510157	55135408	3.20725	3.29583	-0.544813	-0.00226147	-0.54753	-0.547559	0.00047575	0.658227	0.000755297	0.307916	0.00031781	0.756469	0.000503183	0.20513
524	4396	chr15	55136506	56899523	4.27188	3.63712	0.8896	0.0140097	0.859934	0.903393	0.00047575	0.658227	0.000755297	0.307916	0.000791554	0.456261	0.00121993	0.519427
525	2997	chr15	56901916	58439159	2.72132	3.14322	-1.04129	0.021077	-1.02726	-1.02055	0.00047575	0.658227	0.000755297	0.307916	0.000205737	0.823546	0.00033124	0.135948
526	2234	chr15	58443430	59692593	3.00714	3.59693	-0.591796	0.0498234	-0.561519	-0.542426	0.00047575	0.658227	0.000755297	0.307916	0.000291147	0.765175	0.000476432	0.197974
527	2571	chr15	59695412	61264287	3.08821	3.6426	-0.999358	0.0200463	-0.983765	-0.979706	0.00047575	0.658227	0.000755297	0.307916	0.000213513	0.818733	0.000344298	0.140933
528	3877	chr15	61269245	63214206	3.78635	3.63433	-0.259283	0.013379	-0.256295	-0.246161	0.00047575	0.658227	0.000755297	0.307916	0.000389943	0.708619	0.000620922	0.255713
529	3389	chr15	63218537	65101626	3.64991	3.0629	-0.0886453	0.0137126	-0.100599	-0.0752178	0.00047575	0.658227	0.000755297	0.307916	0.000441277	0.676334	0.000692243	0.289465
530	2495	chr15	65104826	67093655	5.12153	3.38403	6.59371	0.0729758	6.53253	6.66634	0.00047575	0.658227	0.000755297	0.307916	0.00142734	0.00290806	0.00213154	0.993399
531	3011	chr15	67095629	69017421	3.51972	3.66032	0.260033	0.0472521	0.238761	0.306979	0.00047575	0.658227	0.000755297	0.307916	0.000539918	0.60383	0.000839127	0.366243
532	1156	chr15	69024703	70127589	3.36962	3.12106	-0.438593	0.014798	-0.454998	-0.424622	0.00047575	0.658227	0.000755297	0.307916	0.000339854	0.739936	0.00053077	0.223056
533	2398	chr15	70138158	71920159	3.32596	3.47456	-0.448007	0.0211067	-0.418979	-0.427332	0.00047575	0.658227	0.000755297	0.307916	0.000335297	0.741582	0.000547992	0.221545
534	2176	chr15	71925074	73627470	3.28951	3.07204	-0.599507	-0.0101726	-0.61722	-0.610131	0.00047575	0.658227	0.000755297	0.307916	0.000306551	0.764618	0.000478133	0.19631
535	3150	chr15	73628847	76397358	4.10915	3.24634	1.11806	0.0242083	1.07432	1.14198	0.00047575	0.658227	0.000755297	0.307916	0.000868651	0.402519	0.00132004	0.575818
536	3566	chr15	76402474	78511903	4.88204	2.83581	3.69405	-0.0063086	3.66874	3.68747	0.00047575	0.658227	0.000755297	0.307916	0.00146751	0.0501805	0.0022716	0.943577
537	4964	chr15	78517857	80860462	4.47477	3.60563	0.242724	0.00788093	0.246921	0.250404	0.00047575	0.658227	0.000755297	0.307916	0.000554762	0.606893	0.000884439	0.361823
538	4283	chr15	80861289	84259565	4.06321	3.74709	0.646095	0.0210864	0.631541	0.666958	0.00047575	0.658227	0.000755297	0.307916	0.000694478	0.514301	0.00108662	0.458958
539	4911	chr15	84262150	86650331	3.37569	3.32033	-0.839066	0.00209033	-0.841406	-0.837178	0.00047575	0.658227	0.000755297	0.307916	0.000248864	0.798487	0.00039417	0.161375
540	4081	chr15	86654795	88368084	3.98149	4.05192	0.124135	0.0414718	0.116691	0.165373	0.00047575	0.658227	0.000755297	0.307916	0.000497165	0.633282	0.000783441	0.335323
541	2718	chr15	88373200	90471917	4.06194	5.33805	0.218512	0.170731	0.295748	0.388889	0.00047575	0.658227	0.000755297	0.307916	0.000466357	0.615126	0.000799835	0.357904
542	2769	chr15	90526283	92151569	3.50655	4.69015	-0.210372	0.0542315	-0.192539	-0.156499	0.00047575	0.658227	0.000755297	0.307916	0.000388659	0.700617	0.000628133	0.265472
543	3016	chr15	92171479	93754937	4.03531	4.16285	0.599498	0.0486962	0.646876	0.647843	0.00047575	0.658227	0.000755297	0.307916	0.000659107	0.525706	0.00109716	0.44772
544	2065	chr15	93814915	94920868	3.02279	3.23698	-0.836259	0.0181567	-0.81807	-0.818596	0.00047575	0.658227	0.000755297	0.307916	0.000245641	0.798665	0.000397135	0.161817
545	2049	chr15	94932855	96139140	3.58838	3.06994	-0.444229	0.0199761	-0.437626	-0.424739	0.00047575	0.658227	0.000755297	0.307916	0.000336657	0.740945	0.000538015	0.222181
546	2247	chr15	96144157	98023782	2.83223	2.99953	-0.811098	-0.01114	-0.806708	-0.822691	0.00047575	0.658227	0.000755297	0.307916	0.000258017	0.794442	0.000411428	0.16507
547	1975	chr15	98032244	99242176	3.21631	3.46593	-0.713116	0.016121	-0.691006	-0.697517	0.00047575	0.658227	0.000755297	0.307916	0.000272573	0.781957	0.000442409	0.179189
548	2219	chr15	99251356	100634890	3.32787	4.13803	-0.305523	0.0336163	-0.267789	-0.272375	0.00047575	0.658227	0.000755297	0.307916	0.000369424	0.717477	0.000609047	0.247158
549	1789	chr15	100639274	101546195	2.90207	3.01806	-0.924822	0.0190917	-0.907467	-0.906299	0.00047575	0.658227	0.000755297	0.307916	0.000227758	0.809856	0.000367917	0.150166
550	1228	chr15	101558227	102425699	2.61955	2.9065	-1.21994	0.039304	-1.21049	-1.18144	0.00047575	0.658227	0.000755297	0.307916	0.000172967	0.843032	0.000277209	0.116342
551	1012	chr16	142825	1161810	4.07277	3.10982	2.33786	0.0993447	2.38113	2.43625	0.00047575	0.658227	0.000755297	0.307916	0.0011482	0.169371	0.00190349	0.819976
552	1726	chr16	1272472	2754260	3.18995	4.3226	-1.13972	0.152338	-1.03838	-0.988012	0.00047575	0.658227	0.000755297	0.307916	0.000166476	0.838457	0.000292484	0.125398
553	1276	chr16	2823139	3998630	3.04893	3.41672	-0.809291	0.039412	-0.822942	-0.770617	0.00047575	0.658227	0.000755297	0.307916	0.000246173	0.795835	0.000385522	0.165611
554	1496	chr16	4001898	5113621	2.48045	2.99773	-1.20562	0.0784592	-1.16476	-1.12784	0.00047575	0.658227	0.000755297	0.307916	0.0001687	0.842907	0.000278996	0.118018
555	1608	chr16	5226643	5890378	3.42998	2.98758	-0.583828	-0.026207	-0.598235	-0.610654	0.00047575	0.658227	0.000755297	0.307916	0.000315258	0.761789	0.000493342	0.198641
556	2508	chr16	5892348	6891852	4.57768	4.24654	3.20064	0.0417829	3.20136	3.24204	0.00047575	0.658227	0.000755297	0.307916	0.00135368	0.0795492	0.00215062	0.913165
557	2733	chr16	6894716	7523694	2.98426	4.41974	-1.02682	0.171047	-0.795637	-0.856272	0.00047575	0.658227	0.000755297	0.307916	0.000180315	0.826526	0.000360722	0.138406
558	2603	chr16	7531324	8337388	2.84646	3.08376	-1.02586	0.0187061	-1.02567	-1.00753	0.00047575	0.658227	0.000755297	0.307916	0.00020897	0.821732	0.000331823	0.137752
559	3511	chr16	8340940	9795582	3.81378	3.53447	0.130503	0.00296686	0.135979	0.133183	0.00047575	0.658227	0.000755297	0.307916	0.000518233	0.631151	0.00082726	0.336312
560	1635	chr16	9799641	10424952	3.35894	3.34568	0.0152113	0.00959948	0.000544656	0.0242196	0.00047575	0.658227	0.000755297	0.307916	0.000476417	0.655461	0.000745344	0.311139
561	1913	chr16	10438427	11518774	2.96089	2.96682	-0.984314	0.00816215	-0.988901	-0.976666	0.00047575	0.658227	0.000755297	0.307916	0.000218771	0.816608	0.000345729	0.142681
562	2162	chr16	11525531	12609730	3.23949	3.01616	-0.75236	0.0168962	-0.725066	-0.735945	0.00047575	0.658227	0.000755297	0.307916	0.000263712	0.787425	0.00043025	0.173505
563	1594	chr16	12615802	13148964	3.47716	3.09973	0.201815	0.0432447	0.204275	0.244453	0.00047575	0.658227	0.000755297	0.307916	0.000522267	0.616628	0.000831189	0.352748
564	2852	chr16	13155743	14459324	3.74081	3.23793	-0.616892	0.0248907	-0.627479	-0.592339	0.00047575	0.658227	0.000755297	0.307916	0.000292267	0.768242	0.000459113	0.193863
565	1269	chr16	14464656	16152940	3.67881	3.50953	-0.180961	0.0294156	-0.142006	-0.152366	0.00047575	0.658227	0.000755297	0.307916	0.00040678	0.694578	0.000671453	0.270914
566	1644	chr16	16158034	17644424	2.99299	3.83591	-1.02348	0.0447001	-1.01301	-0.97938	0.00047575	0.658227	0.000755297	0.307916	0.000204243	0.822338	0.000327669	0.138151
567	894	chr16	17650546	18166840	3.14414	2.50342	-0.73343	-0.00771765	-0.738042	-0.74226	0.00047575	0.658227	0.000755297	0.307916	0.000274302	0.78415	0.000433476	0.175974
568	2182	chr16	18799615	20146498	3.96984	2.48186	0.95378	-0.0117727	0.936137	0.941559	0.00047575	0.658227	0.000755297	0.307916	0.000836706	0.440794	0.00130512	0.534957
569	2071	chr16	20152650	22392905	4.17505	3.57323	1.26666	0.00330617	1.31115	1.26945	0.00047575	0.658227	0.000755297	0.307916	0.000941485	0.368251	0.0015627	0.611053
570	2156	chr16	22712979	24135112	4.67251	4.24458	1.56074	0.143116	1.79065	1.70328	0.00047575	0.658227	0.000755297	0.307916	0.000909922	0.305024	0.00181799	0.679145
571	3384	chr16	24142196	25986559	3.41131	3.74485	-0.624745	0.0226779	-0.63002	-0.602355	0.00047575	0.658227	0.000755297	0.307916	0.000291038	0.76934	0.000459618	0.192631
572	2709	chr16	25986862	27444492	4.18881	2.60297	0.999453	-0.0397727	0.985271	0.959307	0.00047575	0.658227	0.000755297	0.307916	0.000877991	0.429691	0.00137426	0.545894
573	1007	chr16	27452752	29025978	3.34117	4.02539	-0.042251	0.0340827	0.245574	-0.00982667	0.00047575	0.658227	0.000755297	0.307916	0.000447125	0.667693	0.000946604	0.298927
574	1125	chr16	29043450	31376849	3.40748	2.79775	-0.367704	0.0323489	-0.361669	-0.336228	0.00047575	0.658227	0.000755297	0.307916	0.000352895	0.728422	0.000563644	0.235705
575	691	chr16	31386862	35069526	2.63752	2.06482	-0.981069	-0.045058	-1.00618	-1.02756	0.00047575	0.658227	0.000755297	0.307916	0.00023089	0.814529	0.000357469	0.142649
576	1779	chr16	46539392	49006458	3.62029	2.44763	0.465431	0.00148383	0.488905	0.466333	0.00047575	0.658227	0.000755297	0.307916	0.000639605	0.55644	0.00103955	0.414341
577	4349	chr16	49009917	52027915	3.82991	5.02327	0.305476	0.0854039	0.62251	0.390522	0.00047575	0.658227	0.000755297	0.307916	0.000535151	0.594151	0.00116654	0.377108
578	2390	chr16	52037601	53376141	2.91403	2.95944	-0.643256	-0.0113385	-0.658853	-0.655005	0.00047575	0.658227	0.000755297	0.307916	0.000296255	0.771082	0.000463053	0.189503
579	4577	chr16	53404203	55900367	4.03147	3.45706	0.520479	0.008602	0.499212	0.528873	0.00047575	0.658227	0.000755297	0.307916	0.000655633	0.54369	0.00101897	0.427917
580	2972	chr16	55907811	57649949	5.68484	3.59236	8.25227	0.0140377	8.22317	8.26598	0.00047575	0.658227	0.000755297	0.307916	0.00151725	0.000554927	0.00233968	0.995561
581	2815	chr16	57665224	59043892	2.95224	2.86661	-0.889275	-0.0171099	-0.903306	-0.906735	0.00047575	0.658227	0.000755297	0.307916	0.000243011	0.804264	0.000380427	0.15456
582	3271	chr16	59052990	60744157	3.81287	3.46879	-0.418344	-0.00687639	-0.434642	-0.425519	0.00047575	0.658227	0.000755297	0.307916	0.000352462	0.73588	0.000550519	0.226491
583	2044	chr16	60747837	62225435	4.90329	3.00739	5.61034	-0.00368754	5.59305	5.60617	0.00047575	0.658227	0.000755297	0.307916	0.00153283	0.00773305	0.0023918	0.987958
584	2387	chr16	62234010	63690757	3.80276	2.76364	0.417168	0.00273745	0.407119	0.419496	0.00047575	0.658227	0.000755297	0.307916	0.000620876	0.567566	0.000975841	0.402782
585	4568	chr16	63692643	65937980	3.90579	2.98877	-0.173595	0.0011994	-0.18023	-0.172612	0.00047575	0.658227	0.000755297	0.307916	0.000420198	0.692409	0.000662691	0.272229
586	3736	chr16	65938609	68839302	2.84945	3.38044	-0.762865	0.0345021	-0.736549	-0.728635	0.00047575	0.658227	0.000755297	0.307916	0.000257036	0.789372	0.000418949	0.172152
587	2229	chr16	68841409	70842097	2.89569	3.0861	-1.10456	0.0495492	-1.09557	-1.05545	0.00047575	0.658227	0.000755297	0.307916	0.000189506	0.831461	0.000303574	0.128826
588	2620	chr16	71203298	72931085	4.78	3.26491	1.67273	0.0709997	1.63075	1.74339	0.00047575	0.658227	0.000755297	0.307916	0.00101127	0.281994	0.00153948	0.702436
589	3046	chr16	72938014	74968008	3.81425	3.44272	-0.302007	-0.00887307	-0.292657	-0.311214	0.00047575	0.658227	0.000755297	0.307916	0.000385881	0.715741	0.000618375	0.247462
590	1740	chr16	74988875	75976648	2.69303	2.83749	-1.07094	0.00819731	-1.07469	-1.06331	0.00047575	0.658227	0.000755297	0.307916	0.000203025	0.826438	0.000321114	0.132409
591	4480	chr16	75979442	77522911	3.21099	4.6802	-0.274195	0.0262766	-0.285231	-0.248132	0.00047575	0.658227	0.000755297	0.307916	0.000380868	0.711647	0.000598026	0.253016
592	3444	chr16	77523952	78435743	3.56947	4.28972	-0.173113	0.0602497	-0.162776	-0.113144	0.00047575	0.658227	0.000755297	0.307916	0.00039705	0.693729	0.000636902	0.272862
593	2147	chr16	78459155	79132585	3.15016	3.44385	-0.923231	0.0247037	-0.914959	-0.898991	0.00047575	0.658227	0.000755297	0.307916	0.000226838	0.809832	0.000363117	0.150417
594	3272	chr16	79143983	80293145	3.36299	3.48491	-0.241599	-0.0155914	-0.244835	-0.257498	0.00047575	0.658227	0.000755297	0.307916	0.000406286	0.704664	0.000642932	0.25881
595	3445	chr16	80300001	81758332	3.69706	3.65349	-0.151023	0.0073082	-0.160201	-0.143998	0.00047575	0.658227	0.000755297	0.307916	0.000424624	0.688277	0.00066797	0.276764
596	2441	chr16	81773209	82746204	3.46355	3.20513	-0.86946	0.0145654	-0.850412	-0.855314	0.00047575	0.658227	0.000755297	0.307916	0.000239709	0.802801	0.000387878	0.157355
597	2823	chr16	82749011	83475427	4.70245	3.07148	1.25296	-0.0103001	1.21734	1.24232	0.00047575	0.658227	0.000755297	0.307916	0.000949068	0.371249	0.001454	0.607756
598	2509	chr16	83479675	84423183	4.55589	3.142	2.92734	-0.00751358	2.87572	2.91945	0.00047575	0.658227	0.000755297	0.307916	0.00138535	0.101851	0.00208872	0.889588
599	1504	chr16	84453421	85146709	3.59051	3.68367	-1.14354	0.00350569	-1.1487	-1.1407	0.00047575	0.658227	0.000755297	0.307916	0.000191443	0.834051	0.000302371	0.124259
600	711	chr16	85167960	86153864	1.95003	3.46029	-1.43113	0.0106525	-1.422	-1.4219	0.00047575	0.658227	0.000755297	0.307916	0.000147217	0.861217	0.000235864	0.0961654
601	1562	chr16	86163006	86807371	2.88533	3.57795	-0.739653	0.0214174	-0.716211	-0.718894	0.00047575	0.658227	0.000755297	0.307916	0.000265343	0.785839	0.000431248	0.175339
602	1637	chr16	86819937	87645778	4.06212	4.2055	1.41495	0.0471602	1.45279	1.46149	0.00047575	0.658227	0.000755297	0.307916	0.000952643	0.335661	0.00157073	0.645944
603	1286	chr16	87655668	89030929	2.7333	3.63433	-1.12842	0.092375	-1.07466	-1.03685	0.00047575	0.658227	0.000755297	0.307916	0.000178126	0.835426	0.00029841	0.126342
604	1838	chr16	89046725	90170495	4.18222	3.46629	1.09134	0.00397363	1.09412	1.09477	0.00047575	0.658227	0.000755297	0.307916	0.000876068	0.408598	0.00139471	0.568959
605	768	chr17	128389	1115639	3.1507	2.17141	-0.702095	-0.0288912	-0.71867	-0.732278	0.00047575	0.658227	0.000755297	0.307916	0.000287241	0.779132	0.000448525	0.180381
606	875	chr17	1182166	1885125	3.43718	3.06689	0.876376	0.0315813	0.968035	0.906652	0.00047575	0.658227	0.000755297	0.307916	0.000773488	0.459791	0.00134586	0.516008
607	2381	chr17	1934199	3677203	2.95109	2.89571	-0.911762	-0.00991264	-0.900665	-0.922108	0.00047575	0.658227	0.000755297	0.307916	0.000236791	0.807291	0.000380122	0.151679
608	1041	chr17	3726827	4684360	3.48258	3.09866	0.989965	0.0218501	1.00306	1.01086	0.00047575	0.658227	0.000755297	0.307916	0.000823418	0.432683	0.00132448	0.544186
609	2518	chr17	4711798	5735572	5.26456	4.28347	4.99185	0.0844182	6.59834	5.07425	0.00047575	0.658227	0.000755297	0.307916	0.00138424	0.0141559	0.0109557	0.972859
610	1819	chr17	5751068	7310822	2.85605	2.98165	-1.2101	0.0186338	-1.19182	-1.19203	0.00047575	0.658227	0.000755297	0.307916	0.000177963	0.841321	0.000287747	0.117282
611	1281	chr17	7326123	8301167	4.57847	5.36668	3.70264	0.35758	4.01496	4.05934	0.00047575	0.658227	0.000755297	0.307916	0.00102221	0.0498652	0.00221778	0.945166
612	2008	chr17	8309260	9963969	2.4198	3.28165	-1.23355	0.00473762	-1.23792	-1.2293	0.00047575	0.658227	0.000755297	0.307916	0.000176652	0.843131	0.000279227	0.11482
613	1664	chr17	9968014	11094564	2.71729	3.20706	-1.04071	-0.00137351	-1.04605	-1.04268	0.00047575	0.658227	0.000755297	0.307916	0.000210329	0.822759	0.000332137	0.135862
614	2010	chr17	11104942	12531983	5.5885	3.35866	6.38522	0.0379364	6.34179	6.42271	0.00047575	0.658227	0.000755297	0.307916	0.0014771	0.00357944	0.00224535	0.992527
615	1354	chr17	12537978	13176812	2.92802	2.43821	-1.2067	-0.0281783	-1.22186	-1.23562	0.00047575	0.658227	0.000755297	0.307916	0.000186688	0.839344	0.000291926	0.117385
616	1382	chr17	13183901	13892591	2.74393	2.94324	-1.05035	-0.00553864	-1.02442	-1.05665	0.00047575	0.658227	0.000755297	0.307916	0.000209421	0.823705	0.000341209	0.13469
617	2379	chr17	13899221	15015279	2.79254	3.39166	-1.23082	-0.0321767	-1.23844	-1.26342	0.00047575	0.658227	0.000755297	0.307916	0.000183447	0.84153	0.000289027	0.114922
618	1788	chr17	15024028	16411387	2.8012	3.543	-1.02205	0.155674	-0.939921	-0.866959	0.00047575	0.658227	0.000755297	0.307916	0.000183774	0.825581	0.000316731	0.138897
619	2925	chr17	16413609	18855611	4.09525	4.08742	1.45242	0.0988441	1.45952	1.55095	0.00047575	0.658227	0.000755297	0.307916	0.000917195	0.327799	0.00146651	0.655099
620	1811	chr17	18859018	21193618	2.4547	3.09774	-1.29409	0.0196685	-1.28917	-1.27497	0.00047575	0.658227	0.000755297	0.307916	0.00016503	0.849416	0.000263295	0.108873
621	2611	chr17	21436581	27333896	3.19571	2.93458	-0.425568	0.00323279	-0.380254	-0.422752	0.00047575	0.658227	0.000755297	0.307916	0.000347102	0.73736	0.000576601	0.225286
622	2585	chr17	27341434	29785370	3.87224	2.93728	-0.00894912	0.00353149	0.017511	-0.0058194	0.00047575	0.658227	0.000755297	0.307916	0.000471252	0.660192	0.000768216	0.305961
623	2402	chr17	29796314	31535501	3.86198	3.77423	1.62169	0.137812	1.98473	1.75886	0.00047575	0.658227	0.000755297	0.307916	0.000932023	0.292403	0.00212731	0.69191
624	2973	chr17	31539143	32911226	3.2122	4.07654	-0.474247	0.0521099	-0.466424	-0.422463	0.00047575	0.658227	0.000755297	0.307916	0.000318834	0.746715	0.000510153	0.217324
625	2058	chr17	32917034	34433229	2.90584	3.3546	-0.864598	0.00324401	-0.863607	-0.861839	0.00047575	0.658227	0.000755297	0.307916	0.000243326	0.801834	0.000386685	0.157921
626	1409	chr17	34841617	36795498	3.4574	3.55263	0.254178	0.0843285	0.649904	0.337185	0.00047575	0.658227	0.000755297	0.307916	0.000518883	0.605761	0.00122369	0.364899
627	2448	chr17	36813317	38876409	2.75449	3.01356	-1.12797	-0.0085906	-1.13469	-1.13697	0.00047575	0.658227	0.000755297	0.307916	0.000196324	0.831973	0.000309595	0.125927
628	909	chr17	38879060	39868825	3.41195	2.48322	-0.292504	-0.00691856	-0.277088	-0.30056	0.00047575	0.658227	0.000755297	0.307916	0.000387988	0.714239	0.000625536	0.2491
629	1297	chr17	39917802	41770159	2.38836	4.14957	-1.23435	0.0921947	-1.21303	-1.1429	0.00047575	0.658227	0.000755297	0.307916	0.000162319	0.846208	0.00026325	0.115117
630	1604	chr17	41773814	43055718	2.96454	2.83247	-1.03365	-0.019387	-1.04281	-1.05366	0.00047575	0.658227	0.000755297	0.307916	0.000215299	0.821352	0.000338692	0.136586
631	2996	chr17	43057954	45874355	4.88515	3.18034	4.98845	0.0158174	5.20407	5.00382	0.00047575	0.658227	0.000755297	0.307916	0.00149195	0.0142943	0.00293856	0.980578
632	2993	chr17	45881693	47514127	3.33067	3.67548	-0.0452811	0.0641748	-0.0484549	0.0185808	0.00047575	0.658227	0.000755297	0.307916	0.000433307	0.668849	0.000685734	0.29894
633	2646	chr17	47525387	49892805	3.99103	3.09337	1.02823	-0.000515327	1.03777	1.02733	0.00047575	0.658227	0.000755297	0.307916	0.000855923	0.423305	0.00137188	0.553475
634	1641	chr17	49901067	50718362	4.31495	4.18681	2.6683	0.292595	3.31414	2.95964	0.00047575	0.658227	0.000755297	0.307916	0.000996495	0.12815	0.00301786	0.863095
635	2655	chr17	50719581	51825886	4.54111	3.65438	3.45933	0.0885778	3.76002	3.54735	0.00047575	0.658227	0.000755297	0.307916	0.00131645	0.0625894	0.00282313	0.930432
636	3338	chr17	51826511	53598487	2.99487	2.99672	-1.13595	0.00964172	-1.13349	-1.12661	0.00047575	0.658227	0.000755297	0.307916	0.000191579	0.833432	0.000304899	0.125158
637	2594	chr17	53601168	55355599	3.20833	3.2238	-1.01238	0.0145398	-0.999978	-0.998228	0.00047575	0.658227	0.000755297	0.307916	0.000212256	0.820052	0.00034118	0.139335
638	2641	chr17	55358728	57486793	3.18221	4.31376	-0.523932	0.0193276	-0.498629	-0.504996	0.00047575	0.658227	0.000755297	0.307916	0.000316459	0.753786	0.000515281	0.208735
639	1235	chr17	57495457	59309754	2.19781	2.87168	-1.00697	0.00983311	-1.0119	-0.997935	0.00047575	0.658227	0.000755297	0.307916	0.000214223	0.819325	0.000338428	0.139909
640	2007	chr17	59323221	61532571	2.6898	3.32673	-0.979444	0.0729434	-0.948481	-0.906997	0.00047575	0.658227	0.000755297	0.307916	0.000206429	0.818113	0.000338031	0.143644
641	885	chr17	61550529	63143763	2.65541	3.4114	-0.56433	0.220424	-0.41462	-0.345159	0.00047575	0.658227	0.000755297	0.307916	0.000252409	0.76545	0.000465439	0.203397
642	4041	chr17	63173273	64796882	3.5311	3.16403	-0.619738	0.0866084	-0.591785	-0.533369	0.00047575	0.658227	0.000755297	0.307916	0.000274758	0.770388	0.000448569	0.193872
643	3471	chr17	64812198	67857630	3.2501	4.69294	-0.575117	0.157302	-0.560924	-0.418075	0.00047575	0.658227	0.000755297	0.307916	0.000265977	0.765468	0.000428299	0.201419
644	2737	chr17	67860207	69386424	3.81296	3.28468	1.01249	0.00574674	1.05409	1.01785	0.00047575	0.658227	0.000755297	0.307916	0.000844713	0.427054	0.00139802	0.549657
645	4450	chr17	69395948	72669396	3.60261	4.17263	-0.819073	0.0198176	-0.806326	-0.799482	0.00047575	0.658227	0.000755297	0.307916	0.000248789	0.796441	0.000400043	0.164208
646	1857	chr17	72695167	74373646	3.18968	3.064	-0.838976	0.0286172	-0.841071	-0.810882	0.00047575	0.658227	0.000755297	0.307916	0.000242635	0.799357	0.000384399	0.161513
647	2372	chr17	74378901	76253114	3.32438	3.07728	-0.272676	0.00213209	-0.286337	-0.270955	0.00047575	0.658227	0.000755297	0.307916	0.000390301	0.710795	0.000611232	0.253047
648	1301	chr17	76295961	77296321	2.31299	3.39269	-1.23395	0.0395554	-1.22243	-1.19516	0.00047575	0.658227	0.000755297	0.307916	0.000170796	0.844408	0.000274296	0.114916
649	1994	chr17	77299098	78827428	3.83955	2.84265	1.4558	-0.0163813	1.4214	1.43893	0.00047575	0.658227	0.000755297	0.307916	0.00102844	0.326449	0.00157754	0.654497
650	1122	chr17	78844262	80023991	2.62224	2.36193	-0.734995	-0.0127241	-0.746096	-0.748601	0.00047575	0.658227	0.000755297	0.307916	0.000275259	0.78418	0.000432174	0.175746
651	1925	chr17	80055516	81036344	3.35484	2.50486	-0.401331	-0.0319294	-0.434454	-0.433765	0.00047575	0.658227	0.000755297	0.307916	0.000365849	0.732365	0.000561895	0.229229
652	1449	chr18	136305	902965	3.67111	3.05789	0.62042	0.0309871	0.622542	0.650734	0.00047575	0.658227	0.000755297	0.307916	0.000678432	0.520613	0.00107936	0.452611
653	1846	chr18	917957	1937231	2.90334	3.66618	-1.02012	0.00906367	-1.02393	-1.01159	0.00047575	0.658227	0.000755297	0.307916	0.000211963	0.820775	0.00033523	0.138362
654	2692	chr18	1944711	3876463	3.21634	3.74555	-0.703398	0.0335881	-0.698946	-0.670174	0.00047575	0.658227	0.000755297	0.307916	0.000270171	0.781094	0.000430834	0.180768
655	3156	chr18	3903595	5832773	3.70546	2.94881	-0.00828785	-0.000642842	-0.0230887	-0.00923909	0.00047575	0.658227	0.000755297	0.307916	0.000473374	0.659966	0.000740483	0.306087
656	1616	chr18	5841696	7082526	2.86277	3.85233	-0.720166	0.0151785	-0.731889	-0.705583	0.00047575	0.658227	0.000755297	0.307916	0.000271254	0.78294	0.000425621	0.178141
657	2160	chr18	7102706	8497749	3.15863	4.14786	-0.570811	0.00659317	-0.552905	-0.564697	0.00047575	0.658227	0.000755297	0.307916	0.000308656	0.760739	0.000498874	0.200995
658	4676	chr18	8501545	11074407	3.13528	3.48307	-1.05296	0.0468373	-1.03216	-1.00633	0.00047575	0.658227	0.000755297	0.307916	0.000198694	0.825689	0.000322072	0.134737
659	1254	chr18	11078646	11903633	2.22521	2.52621	-1.19334	-0.0326442	-1.20855	-1.22678	0.00047575	0.658227	0.000755297	0.307916	0.00018971	0.837859	0.000296635	0.118747
660	3914	chr18	11907374	14352092	3.7277	3.14147	-0.366516	-0.025105	-0.359206	-0.391886	0.00047575	0.658227	0.000755297	0.307916	0.000373258	0.726572	0.000596928	0.235529
661	878	chr18	14569944	19484180	2.04193	1.95266	-1.3389	-0.0253837	-1.34633	-1.36543	0.00047575	0.658227	0.000755297	0.307916	0.000165557	0.851915	0.00026089	0.104347
662	1825	chr18	19490252	20640528	2.94861	2.44215	-0.758178	-0.0100344	-0.774886	-0.768754	0.00047575	0.658227	0.000755297	0.307916	0.000269331	0.787404	0.000420503	0.172483
663	3426	chr18	20652523	22994310	3.99003	3.86344	-0.102526	0.0145863	-0.101847	-0.0882282	0.00047575	0.658227	0.000755297	0.307916	0.000436573	0.67907	0.00069357	0.286629
664	2069	chr18	23004160	24023872	3.63345	3.30437	-0.631854	0.0305243	-0.631419	-0.6018	0.00047575	0.658227	0.000755297	0.307916	0.000287206	0.770649	0.000456163	0.191557
665	3212	chr18	24033472	25926130	4.52905	3.58685	1.22578	0.0481765	1.20311	1.27367	0.00047575	0.658227	0.000755297	0.307916	0.000886671	0.377863	0.00137612	0.602026
666	1726	chr18	25935372	26866844	2.9807	2.62578	-0.915952	0.0132471	-0.90779	-0.903284	0.00047575	0.658227	0.000755297	0.307916	0.000230772	0.808584	0.000369374	0.151265
667	1870	chr18	26879783	27865969	3.932	2.75787	0.963332	-0.00531325	0.987139	0.95746	0.00047575	0.658227	0.000755297	0.307916	0.000835127	0.438603	0.00135778	0.537348
668	4851	chr18	27866478	30263492	4.64333	3.60289	3.01289	-0.00452504	3.16222	3.0081	0.00047575	0.658227	0.000755297	0.307916	0.00139268	0.0942762	0.00256712	0.89707
669	2248	chr18	30265684	31777336	3.30876	3.05602	-0.283716	-0.00224975	-0.294856	-0.286402	0.00047575	0.658227	0.000755297	0.307916	0.000388736	0.712673	0.000610317	0.250924
670	3330	chr18	31780067	33860358	3.54245	3.32371	-0.164201	0.0147134	-0.124021	-0.149806	0.00047575	0.658227	0.000755297	0.307916	0.00041759	0.690952	0.000690142	0.274192
671	1891	chr18	33865990	35068459	3.95184	3.4527	2.11904	0.056513	2.28593	2.17489	0.00047575	0.658227	0.000755297	0.307916	0.00114756	0.201851	0.00215276	0.785394
672	2634	chr18	35078535	36365021	4.60861	2.68787	1.65924	5.15881e-05	1.62769	1.65892	0.00047575	0.658227	0.000755297	0.307916	0.00108004	0.284356	0.00166142	0.698809
673	2090	chr18	36366103	37682073	2.49058	3.45519	-1.26616	-0.0213986	-1.27536	-1.28804	0.00047575	0.658227	0.000755297	0.307916	0.000175966	0.845317	0.000276805	0.111425
674	4516	chr18	37685909	39864284	3.71878	2.87253	0.158418	-0.0234128	0.141132	0.134785	0.00047575	0.658227	0.000755297	0.307916	0.000541499	0.624635	0.000844946	0.342285
675	5862	chr18	39896697	42920563	4.0537	3.40896	0.0979487	0.0038765	0.0783465	0.10166	0.00047575	0.658227	0.000755297	0.307916	0.000506662	0.638058	0.000788758	0.329143
676	2785	chr18	42924095	44297316	3.34233	3.86148	-0.834078	0.0302759	-0.829036	-0.804155	0.00047575	0.658227	0.000755297	0.307916	0.000243237	0.798748	0.000388112	0.16221
677	2867	chr18	44300078	45939352	2.76135	3.38596	-1.15735	0.0374555	-1.14758	-1.12024	0.00047575	0.658227	0.000755297	0.307916	0.000183075	0.83661	0.000293503	0.12297
678	3802	chr18	45940636	47727142	3.32426	3.13561	-0.526992	0.0400285	-0.504833	-0.487227	0.00047575	0.658227	0.000755297	0.307916	0.000309456	0.75483	0.000502297	0.208412
679	6112	chr18	47731764	51060972	4.47471	3.62984	0.937084	0.0323289	0.9308	0.969256	0.00047575	0.658227	0.000755297	0.307916	0.000795121	0.445143	0.00125442	0.531446
680	1778	chr18	51063768	51553172	2.85674	1.95165	-0.970533	-0.044895	-0.993792	-1.01599	0.00047575	0.658227	0.000755297	0.307916	0.000232916	0.813198	0.000361275	0.14405
681	6114	chr18	51554436	55212040	6.65581	3.65991	11.9925	0.0349076	12.0292	12.0273	0.00047575	0.658227	0.000755297	0.307916	0.00148641	1.31827e-05	0.00244799	0.996052
682	2861	chr18	55220996	56518513	3.01325	3.03693	-0.821	-0.018563	-0.835179	-0.839908	0.00047575	0.658227	0.000755297	0.307916	0.000257719	0.795493	0.000403392	0.163677
683	2381	chr18	56532820	57629472	3.13776	3.15994	-0.813399	0.00980586	-0.772973	-0.804035	0.00047575	0.658227	0.000755297	0.307916	0.000252392	0.7954	0.000417226	0.164891
684	3087	chr18	57641628	59019891	3.51577	3.2316	-0.608921	-0.00963507	-0.601394	-0.618886	0.00047575	0.658227	0.000755297	0.307916	0.000304073	0.766022	0.000486391	0.194852
685	2703	chr18	59026424	60275240	3.04395	5.15107	-0.765178	0.073244	-0.756463	-0.692288	0.00047575	0.658227	0.000755297	0.307916	0.000247162	0.790861	0.000395827	0.172065
686	2786	chr18	60278229	61816489	3.17281	4.28713	-1.05853	0.085031	-1.0186	-0.973856	0.00047575	0.658227	0.000755297	0.307916	0.000190615	0.827549	0.000314945	0.134271
687	3200	chr18	61825851	63458462	3.57016	3.97087	-0.105636	0.0144267	-0.0583343	-0.0915421	0.00047575	0.658227	0.000755297	0.307916	0.000435664	0.679659	0.00072516	0.285974
688	1943	chr18	63464943	64251590	2.85421	2.646	-1.21128	-0.0134882	-1.21757	-1.22528	0.00047575	0.658227	0.000755297	0.307916	0.000183335	0.840302	0.000289234	0.117009
689	4545	chr18	64253268	66124498	3.37703	4.00038	-0.863189	0.0431913	-0.857499	-0.820212	0.00047575	0.658227	0.000755297	0.307916	0.000234434	0.802884	0.000374309	0.158394
690	1971	chr18	66134089	67174279	3.27153	2.76818	-0.560307	0.00776815	-0.562266	-0.553039	0.00047575	0.658227	0.000755297	0.307916	0.000310905	0.759166	0.000492624	0.202693
691	2538	chr18	67177548	68620530	3.13989	4.23427	-0.551212	0.0436002	-0.550997	-0.507991	0.00047575	0.658227	0.000755297	0.307916	0.000302539	0.758754	0.000480411	0.204459
692	2476	chr18	68624261	69620429	3.68512	3.20322	0.276616	-0.0344466	0.251714	0.241771	0.00047575	0.658227	0.000755297	0.307916	0.000590563	0.598646	0.000914513	0.369137
693	2440	chr18	69622633	71037536	3.74484	2.81073	-0.48762	-0.00723857	-0.498778	-0.495263	0.00047575	0.658227	0.000755297	0.307916	0.000334077	0.747258	0.000524493	0.214576
694	2056	chr18	71043848	71971309	2.70181	3.26803	-0.942116	0.0222202	-0.938112	-0.920376	0.00047575	0.658227	0.000755297	0.307916	0.000223759	0.812049	0.000356663	0.148005
695	2679	chr18	71971462	73526880	4.81831	3.07871	4.30232	-0.0236758	4.2838	4.27827	0.00047575	0.658227	0.000755297	0.307916	0.00152993	0.0279842	0.00238435	0.966681
696	2557	chr18	73527636	74809685	3.08928	3.33532	-0.882227	-0.00711034	-0.867601	-0.889739	0.00047575	0.658227	0.000755297	0.307916	0.000242127	0.803709	0.000390063	0.155538
697	2697	chr18	74815855	75973042	2.65797	3.34299	-1.18138	0.000707903	-1.1789	-1.18104	0.00047575	0.658227	0.000755297	0.307916	0.000185683	0.837803	0.000295521	0.120219
698	1784	chr18	75978593	77144607	3.45883	2.87643	-0.391965	0.00117102	-0.381391	-0.391365	0.00047575	0.658227	0.000755297	0.307916	0.000356938	0.731689	0.000572695	0.231157
699	1662	chr18	77173944	78017073	3.41017	2.68759	0.474955	-0.0369488	0.460307	0.4374	0.00047575	0.658227	0.000755297	0.307916	0.000667637	0.553631	0.00104452	0.416183
700	204	chr19	266034	468621	2.5511	1.89208	-1.07598	-0.0620261	-1.09661	-1.14298	0.00047575	0.658227	0.000755297	0.307916	0.000216324	0.825002	0.000336421	0.130937
701	317	chr19	675513	2021909	4.52132	2.38134	4.13187	-0.0352138	4.09166	4.09358	0.00047575	0.658227	0.000755297	0.307916	0.00154326	0.0330899	0.00235351	0.961314
702	580	chr19	2102543	3012526	2.11654	3.63956	-1.08183	0.167672	-1.02111	-0.915844	0.00047575	0.658227	0.000755297	0.307916	0.000172541	0.832795	0.000291071	0.131835
703	543	chr19	3101075	4345096	2.39497	2.49856	-0.837196	0.0130858	-0.838589	-0.825925	0.00047575	0.658227	0.000755297	0.307916	0.000246701	0.798803	0.000391115	0.16148
704	1198	chr19	4362691	5806686	2.66216	2.66613	-1.10944	0.0170774	-1.11435	-1.09318	0.00047575	0.658227	0.000755297	0.307916	0.000194685	0.830938	0.000307566	0.12807
705	921	chr19	5827097	6681630	3.68666	2.91834	0.550985	0.0459327	0.577601	0.595828	0.00047575	0.658227	0.000755297	0.307916	0.000643499	0.537283	0.00104917	0.435589
706	1556	chr19	6687517	8334939	2.91108	2.44513	-1.15089	-0.0043558	-1.15926	-1.15588	0.00047575	0.658227	0.000755297	0.307916	0.000191653	0.834536	0.00030173	0.123425
707	1015	chr19	8367158	9238154	3.76585	2.96508	1.47207	-0.00700124	1.41823	1.46415	0.00047575	0.658227	0.000755297	0.307916	0.00102502	0.323128	0.00154201	0.658176
708	2551	chr19	9247899	11275842	4.6368	3.55471	3.12983	0.0510535	3.14422	3.1805	0.00047575	0.658227	0.000755297	0.307916	0.00133309	0.0848713	0.00214709	0.907651
709	2336	chr19	11300355	13468878	2.94203	3.5736	-1.3141	0.0375609	-1.29434	-1.27697	0.00047575	0.658227	0.000755297	0.307916	0.000159354	0.851876	0.000258037	0.107039
710	538	chr19	13483914	14453332	2.20651	3.0358	-1.18411	-0.00158485	-1.17943	-1.18757	0.00047575	0.658227	0.000755297	0.307916	0.000185679	0.838149	0.000296164	0.11976
711	1534	chr19	14509187	15646245	2.85524	3.22517	-0.881352	0.0135423	-0.881941	-0.868454	0.00047575	0.658227	0.000755297	0.307916	0.000237561	0.804304	0.000376929	0.155751
712	2087	chr19	15682569	16371465	2.9583	2.67589	-0.977424	-0.033741	-0.992841	-1.01164	0.00047575	0.658227	0.000755297	0.307916	0.000229084	0.814381	0.000358128	0.143281
713	2049	chr19	16395596	18406491	3.93587	3.04112	0.858628	0.0143151	0.867357	0.872457	0.00047575	0.658227	0.000755297	0.307916	0.000779654	0.463679	0.00124862	0.511636
714	1633	chr19	18414868	19873640	3.25038	2.78505	-0.914246	-0.000981928	-0.915077	-0.91584	0.00047575	0.658227	0.000755297	0.307916	0.000234285	0.807916	0.000371639	0.151393
715	616	chr19	19882476	20869148	2.48396	3.64442	-1.08526	0.0658361	-1.07339	-1.021	0.00047575	0.658227	0.000755297	0.307916	0.000189749	0.830025	0.000304841	0.13096
716	2808	chr19	20980518	22729653	2.61271	2.26881	-1.14983	-0.0331597	-1.15732	-1.18335	0.00047575	0.658227	0.000755297	0.307916	0.000197189	0.833375	0.000310717	0.123418
717	1857	chr19	22741675	23456383	2.03604	2.61864	-1.47015	0.0750465	-1.44749	-1.39563	0.00047575	0.658227	0.000755297	0.307916	0.000133591	0.866647	0.000216947	0.0931521
718	4245	chr19	23472158	28556722	2.68655	3.34219	-0.949335	-0.0224288	-0.964413	-0.971997	0.00047575	0.658227	0.000755297	0.307916	0.000232111	0.811413	0.000362982	0.146861
719	3508	chr19	28559501	29788971	3.87687	4.07146	-0.150346	0.00887821	-0.15326	-0.141748	0.00047575	0.658227	0.000755297	0.307916	0.000424186	0.688182	0.000671475	0.276914
720	1668	chr19	29799613	30725123	4.29024	2.95428	1.11212	0.00939486	1.10141	1.12093	0.00047575	0.658227	0.000755297	0.307916	0.000879226	0.40382	0.00138098	0.574091
721	2560	chr19	30732502	32744503	3.16637	3.46507	-0.563065	0.031327	-0.53225	-0.532144	0.00047575	0.658227	0.000755297	0.307916	0.000303259	0.76024	0.000496517	0.20244
722	2829	chr19	32747502	34250623	3.058	3.70837	-1.05633	0.084095	-1.01387	-0.972589	0.00047575	0.658227	0.000755297	0.307916	0.00019115	0.827273	0.000316629	0.134522
723	3040	chr19	34270990	36453625	4.0418	3.70716	1.05728	0.0578024	1.05575	1.11477	0.00047575	0.658227	0.000755297	0.307916	0.000818882	0.417012	0.00129806	0.561362
724	1635	chr19	36473677	37526942	3.08213	3.31792	0.145784	0.0758998	0.147192	0.221114	0.00047575	0.658227	0.000755297	0.307916	0.00048783	0.629383	0.000775566	0.340438
725	4063	chr19	37527157	40170103	2.96231	3.03655	-0.699319	0.0185167	-0.703745	-0.681042	0.00047575	0.658227	0.000755297	0.307916	0.000275026	0.780049	0.0004347	0.181286
726	1248	chr19	40172548	40982375	2.22394	2.058	-1.13496	-0.0237092	-1.14945	-1.15946	0.00047575	0.658227	0.000755297	0.307916	0.000197984	0.832215	0.000309795	0.125038
727	1121	chr19	41006426	42131284	2.42336	3.37648	-1.13193	0.0671317	-1.125	-1.06565	0.00047575	0.658227	0.000755297	0.307916	0.000181946	0.834998	0.000290865	0.125829
728	797	chr19	42132836	43819404	2.12265	3.23628	-1.43198	0.0634403	-1.40607	-1.36979	0.00047575	0.658227	0.000755297	0.307916	0.000139844	0.863161	0.000227842	0.0963172
729	1397	chr19	43866823	44743934	2.98937	2.70512	-0.835088	0.013029	-0.790801	-0.822831	0.00047575	0.658227	0.000755297	0.307916	0.000247104	0.798379	0.000410064	0.161904
730	1424	chr19	44744870	46100447	3.41167	3.62141	0.125931	0.0328817	0.200565	0.158031	0.00047575	0.658227	0.000755297	0.307916	0.000501974	0.632801	0.000858683	0.335487
731	1366	chr19	46157463	47137162	3.58933	2.92777	0.0517732	0.00299061	0.0280949	0.0540665	0.00047575	0.658227	0.000755297	0.307916	0.000491628	0.647809	0.00076224	0.318923
732	2310	chr19	47158955	49250657	4.01748	3.2916	1.27868	0.0713872	1.28967	1.34965	0.00047575	0.658227	0.000755297	0.307916	0.000884786	0.366028	0.0014202	0.614774
733	1879	chr19	49288888	51526088	3.94954	3.30408	0.470532	-0.00530178	0.443842	0.464718	0.00047575	0.658227	0.000755297	0.307916	0.000645765	0.555161	0.00099821	0.415531
734	2635	chr19	51541970	52983956	3.35051	3.62106	-0.986096	0.00266036	-0.991386	-0.98381	0.00047575	0.658227	0.000755297	0.307916	0.000219589	0.816616	0.000346778	0.142448
735	1145	chr19	53001469	54576100	2.72335	3.42057	-1.20852	0.0314249	-1.20346	-1.17796	0.00047575	0.658227	0.000755297	0.307916	0.000176046	0.841639	0.000280908	0.117478
736	203	chr19	54711981	55708475	2.24334	1.65246	-0.897239	-0.0526738	-0.922528	-0.954831	0.00047575	0.658227	0.000755297	0.307916	0.000249922	0.804621	0.000386866	0.152703
737	1877	chr19	55738181	57509870	3.23094	3.52889	-0.775911	-0.00113501	-0.78469	-0.777572	0.00047575	0.658227	0.000755297	0.307916	0.000263146	0.790085	0.000414116	0.170031
738	2607	chr19	57522899	59098134	2.69269	2.78846	-1.00293	0.00570729	-1.00537	-0.9976	0.00047575	0.658227	0.000755297	0.307916	0.000215809	0.818672	0.000341781	0.140422
739	4449	chr2	33012	1779683	3.83979	4.87831	0.419815	0.00772293	0.455235	0.427302	0.00047575	0.658227	0.000755297	0.307916	0.000618783	0.566977	0.00101779	0.4035
740	4397	chr2	1782463	3969549	4.22376	3.08391	0.827104	0.0194289	0.819719	0.846312	0.00047575	0.658227	0.000755297	0.307916	0.000763791	0.471197	0.00120367	0.50393
741	2888	chr2	3993445	5707313	4.00786	3.00418	0.335822	0.0166148	0.357953	0.352084	0.00047575	0.658227	0.000755297	0.307916	0.000583112	0.586298	0.000946459	0.383591
742	2773	chr2	5713168	6834951	4.62197	3.46064	0.697695	0.00998573	0.972377	0.70716	0.00047575	0.658227	0.000755297	0.307916	0.000721422	0.501785	0.00150737	0.471362
743	2283	chr2	6839127	8409113	3.53637	3.39241	-0.500426	0.0143898	-0.461487	-0.486499	0.00047575	0.658227	0.000755297	0.307916	0.000323917	0.749915	0.000534667	0.212587
744	2670	chr2	8424848	10295277	3.45563	2.42829	-0.301746	-0.00778075	-0.293015	-0.309909	0.00047575	0.658227	0.000755297	0.307916	0.000385555	0.715732	0.000617471	0.247511
745	4130	chr2	10300390	12418752	3.3507	3.86344	-0.642785	0.0314435	-0.594112	-0.611602	0.00047575	0.658227	0.000755297	0.307916	0.000284409	0.772243	0.000474046	0.189907
746	3882	chr2	12420990	14334195	2.81939	3.62009	-1.07415	0.0627151	-0.972662	-1.01173	0.00047575	0.658227	0.000755297	0.307916	0.000192125	0.828543	0.000337597	0.132356
747	3599	chr2	14338623	16209473	3.3333	3.84328	-0.0303415	-0.0108855	-0.0304702	-0.0415075	0.00047575	0.658227	0.000755297	0.307916	0.000470798	0.664173	0.000747339	0.301328
748	4764	chr2	16358744	18646822	3.47337	3.29208	-0.697577	0.0193329	-0.687977	-0.678455	0.00047575	0.658227	0.000755297	0.307916	0.000275199	0.779818	0.000441117	0.181554
749	2166	chr2	18648687	19692292	2.81994	4.13614	-0.868859	0.0242698	-0.865625	-0.845043	0.00047575	0.658227	0.000755297	0.307916	0.000237608	0.803043	0.000378446	0.157492
750	2937	chr2	19692404	21048673	3.34639	3.36959	-0.838943	0.028777	-0.846466	-0.810493	0.00047575	0.658227	0.000755297	0.307916	0.000242597	0.799334	0.000382258	0.161546
751	3522	chr2	21051633	23341246	4.09865	4.35038	1.51624	0.0212794	1.48536	1.53726	0.00047575	0.658227	0.000755297	0.307916	0.00101129	0.313775	0.00155669	0.668432
752	2826	chr2	23345922	24680948	2.75042	3.72054	-0.785995	0.0949668	-0.754022	-0.691376	0.00047575	0.658227	0.000755297	0.307916	0.000237902	0.794312	0.000389962	0.169256
753	3130	chr2	24690909	26894589	4.14816	3.77253	0.769189	0.100396	1.0194	0.869129	0.00047575	0.658227	0.000755297	0.307916	0.000685449	0.485868	0.00139759	0.490266
754	1884	chr2	26911509	28596090	5.13943	3.17218	5.61121	0.00149404	5.56873	5.6122	0.00047575	0.658227	0.000755297	0.307916	0.00152507	0.00772717	0.0023205	0.988045
755	1123	chr2	28604833	29216869	3.53266	2.48984	-0.446755	-0.0225153	-0.418843	-0.470223	0.00047575	0.658227	0.000755297	0.307916	0.000350053	0.740245	0.000571471	0.221307
756	2573	chr2	29217896	30457561	3.5791	2.87362	-0.188563	-0.0119778	-0.205436	-0.200921	0.00047575	0.658227	0.000755297	0.307916	0.00042098	0.69494	0.000657161	0.269121
757	2492	chr2	30470178	31549757	3.3395	3.14043	-0.61792	-0.0266957	-0.628047	-0.645018	0.00047575	0.658227	0.000755297	0.307916	0.000306873	0.766867	0.000482279	0.193305
758	3187	chr2	31552902	33360708	4.07017	2.84833	-0.0441565	0.000849461	-0.0622333	-0.0436109	0.00047575	0.658227	0.000755297	0.307916	0.00046103	0.667224	0.000718815	0.298552
759	5085	chr2	33365244	35343366	4.28055	3.43834	1.17274	0.00666299	1.14785	1.17922	0.00047575	0.658227	0.000755297	0.307916	0.000903915	0.389675	0.00139976	0.588835
760	2514	chr2	35345796	36121168	3.87471	3.45795	0.641857	0.0550533	0.731932	0.696466	0.00047575	0.658227	0.000755297	0.307916	0.000670341	0.515759	0.00116454	0.458211
761	4436	chr2	36123261	38132150	3.33692	4.27774	-0.881853	0.08675	-0.858526	-0.795323	0.00047575	0.658227	0.000755297	0.307916	0.000221306	0.806582	0.000359635	0.15618
762	2032	chr2	38134951	39030302	2.71592	2.58158	-1.17535	0.00209513	-1.17664	-1.17374	0.00047575	0.658227	0.000755297	0.307916	0.000186425	0.837253	0.000295585	0.120852
763	1810	chr2	39031979	40280448	3.90367	2.86929	0.922343	-0.0353292	0.888518	0.886467	0.00047575	0.658227	0.000755297	0.307916	0.000843737	0.448014	0.00129496	0.526842
764	7266	chr2	40282217	43307776	3.63671	3.67196	-0.342884	0.037501	-0.323881	-0.30552	0.00047575	0.658227	0.000755297	0.307916	0.000357777	0.724116	0.0005789	0.240377
765	2292	chr2	43314379	44312697	2.70418	3.15976	-0.930789	0.0389463	-0.916033	-0.892277	0.00047575	0.658227	0.000755297	0.307916	0.000222322	0.811205	0.000358204	0.149542
766	4191	chr2	44315559	46481581	3.90739	4.10341	-0.217837	0.0353528	-0.211329	-0.182717	0.00047575	0.658227	0.000755297	0.307916	0.000393636	0.701536	0.000629013	0.263876
767	2175	chr2	46486213	47313518	3.00827	3.30042	-1.31099	-0.023051	-1.32241	-1.3345	0.00047575	0.658227	0.000755297	0.307916	0.000169349	0.849421	0.000265802	0.10706
768	1271	chr2	47319502	48212917	3.16507	3.22975	-0.75805	0.0646797	-0.697503	-0.694209	0.00047575	0.658227	0.000755297	0.307916	0.000250697	0.789683	0.000422847	0.172953
769	4442	chr2	48213001	50022072	3.75913	3.6666	0.271466	0.0639919	0.280246	0.335242	0.00047575	0.658227	0.000755297	0.307916	0.000535032	0.60155	0.000856904	0.36909
770	2108	chr2	50022257	50816879	3.91504	3.23487	0.916399	-0.0156914	0.907029	0.900235	0.00047575	0.658227	0.000755297	0.307916	0.00082536	0.449612	0.00129811	0.525626
771	4066	chr2	50821559	52489021	4.00981	3.76031	0.617985	-0.00039868	0.585083	0.617353	0.00047575	0.658227	0.000755297	0.307916	0.000698423	0.520661	0.00107292	0.45175
772	3069	chr2	52493926	53486638	4.11949	3.01392	1.49892	0.0075125	1.46643	1.50613	0.00047575	0.658227	0.000755297	0.307916	0.00101923	0.317363	0.00156638	0.664439
773	2774	chr2	53510546	54684895	2.99407	3.3546	-0.962053	0.0664964	-0.92832	-0.895921	0.00047575	0.658227	0.000755297	0.307916	0.000210819	0.815831	0.000346178	0.145776
774	3937	chr2	54687254	56202116	3.59384	3.06744	0.416942	-0.00233451	0.390397	0.414363	0.00047575	0.658227	0.000755297	0.307916	0.000623823	0.567504	0.000964433	0.402713
775	2525	chr2	56205100	57428060	2.71473	4.43845	-0.719536	0.435745	-0.390503	-0.284299	0.00047575	0.658227	0.000755297	0.307916	0.000180607	0.793349	0.000398448	0.180638
776	2311	chr2	57430709	58296890	6.58586	6.84948	14.5953	2.93705	19.7065	17.5273	0.00047575	0.658227	0.000755297	0.307916	8.05796e-05	9.64107e-07	0.0212206	0.978698
777	3668	chr2	58297664	60287980	6.26744	5.66225	9.28536	0.344721	10.8908	9.62878	0.00047575	0.658227	0.000755297	0.307916	0.00108517	0.000196617	0.00857972	0.990132
778	3204	chr2	60292902	62420656	4.89256	3.81262	3.8647	0.0506481	3.84368	3.91506	0.00047575	0.658227	0.000755297	0.307916	0.00139828	0.0426747	0.00217374	0.951743
779	3369	chr2	62432133	64623935	4.25392	2.82453	1.19759	-0.0132193	1.18325	1.18407	0.00047575	0.658227	0.000755297	0.307916	0.00093106	0.38382	0.00145711	0.594514
780	1917	chr2	64628181	65929559	4.44616	3.2182	2.87655	0.0406958	2.84493	2.91677	0.00047575	0.658227	0.000755297	0.307916	0.00131345	0.106613	0.00202031	0.884979
781	2483	chr2	65938057	67224559	2.87496	3.10095	-0.783473	0.00944091	-0.78061	-0.774435	0.00047575	0.658227	0.000755297	0.307916	0.000258851	0.791415	0.000412128	0.169055
782	2064	chr2	67233567	68006121	4.09683	3.94368	0.695662	0.0570649	0.671218	0.752287	0.00047575	0.658227	0.000755297	0.307916	0.00068859	0.503058	0.0010668	0.471635
783	2444	chr2	68011323	69124473	2.78906	3.63947	-0.995137	0.0515093	-0.982601	-0.944029	0.00047575	0.658227	0.000755297	0.307916	0.000207911	0.819268	0.000334241	0.141621
784	2260	chr2	69141616	70730670	3.26055	2.96661	-0.633196	-0.00963776	-0.644917	-0.643269	0.00047575	0.658227	0.000755297	0.307916	0.000298189	0.769655	0.000467886	0.19106
785	2932	chr2	70763882	73170730	3.41003	3.06551	-0.818926	-0.0078051	-0.824378	-0.82707	0.00047575	0.658227	0.000755297	0.307916	0.000255514	0.795566	0.000403446	0.164033
786	3267	chr2	73204824	75629885	3.41373	4.11529	-0.0415542	0.0187087	-0.0459269	-0.0231433	0.00047575	0.658227	0.000755297	0.307916	0.000453965	0.6671	0.000717566	0.299276
787	3315	chr2	75632877	76912285	2.79792	3.2478	-1.08939	-0.00157981	-1.09543	-1.09127	0.00047575	0.658227	0.000755297	0.307916	0.000201673	0.828088	0.000318248	0.130282
788	2433	chr2	76916562	78061575	4.82222	3.31197	2.86195	0.0240005	2.81632	2.88557	0.00047575	0.658227	0.000755297	0.307916	0.00133309	0.107983	0.00202202	0.883437
789	4067	chr2	78090175	80045791	2.70979	3.3256	-1.09903	0.0284171	-1.08742	-1.07085	0.00047575	0.658227	0.000755297	0.307916	0.000194318	0.830139	0.000312097	0.12936
790	2708	chr2	80051572	81618970	3.07019	4.70642	-0.881746	0.100304	-0.870936	-0.781788	0.00047575	0.658227	0.000755297	0.307916	0.000218461	0.806992	0.000350596	0.156257
791	8040	chr2	81627597	85138886	3.51057	3.22998	-0.703845	-0.00464356	-0.699728	-0.708615	0.00047575	0.658227	0.000755297	0.307916	0.000280168	0.779965	0.000446628	0.180468
792	3592	chr2	85159751	87117882	3.20632	3.32986	-0.798453	0.00413075	-0.80681	-0.794596	0.00047575	0.658227	0.000755297	0.307916	0.00025695	0.793236	0.000404536	0.166946
793	1181	chr2	88299844	89130663	3.79258	2.43797	0.317593	-0.0323751	0.287165	0.284389	0.00047575	0.658227	0.000755297	0.307916	0.00060476	0.589645	0.000931337	0.378631
794	1820	chr2	95536785	98994414	2.48094	3.33778	-0.777467	0.0905558	-0.761612	-0.687437	0.00047575	0.658227	0.000755297	0.307916	0.00024062	0.79306	0.000388111	0.170406
795	5099	chr2	99000375	101816249	3.52038	4.28762	-0.231843	0.0793661	-0.173383	-0.152682	0.00047575	0.658227	0.000755297	0.307916	0.000373364	0.705157	0.000628434	0.261557
796	1444	chr2	101822432	102687547	3.03774	3.44631	-0.565556	0.0338219	-0.554128	-0.532421	0.00047575	0.658227	0.000755297	0.307916	0.000301951	0.760746	0.000484884	0.202014
797	1687	chr2	102690578	103586577	2.00689	3.87483	-1.5122	0.18323	-1.44531	-1.32955	0.00047575	0.658227	0.000755297	0.307916	0.000115879	0.873607	0.000196695	0.0900288
798	2043	chr2	103590011	105120662	4.48515	3.57457	2.65142	0.104067	2.69104	2.75501	0.00047575	0.658227	0.000755297	0.307916	0.00119952	0.129928	0.00198131	0.861088
799	1838	chr2	105131680	106208235	2.92346	3.66848	-0.867627	0.0390386	-0.797938	-0.8292	0.00047575	0.658227	0.000755297	0.307916	0.000234503	0.80335	0.000399165	0.157722
800	2823	chr2	106211647	107407539	2.93558	3.72232	-1.06158	0.029424	-1.05542	-1.03251	0.00047575	0.658227	0.000755297	0.307916	0.000200546	0.826093	0.000320353	0.133627
801	2222	chr2	107408932	108417601	2.50047	3.35145	-0.879396	0.0063561	-0.889944	-0.873479	0.00047575	0.658227	0.000755297	0.307916	0.000239594	0.803804	0.000376386	0.155991
802	2994	chr2	108431941	110459146	3.03771	3.20301	-0.257743	0.028375	-0.239797	-0.229705	0.00047575	0.658227	0.000755297	0.307916	0.000384787	0.708723	0.000621946	0.256124
803	3578	chr2	110866150	113913503	3.15274	4.45432	-0.856839	0.117255	-0.799652	-0.73987	0.00047575	0.658227	0.000755297	0.307916	0.000219468	0.804287	0.000368931	0.15967
804	4586	chr2	113929896	116771011	8.71388	4.20856	27.9499	0.0540555	28.2304	28.0037	0.00047575	0.658227	0.000755297	0.307916	0.00145753	1.54736e-12	0.00306302	0.995479
805	3188	chr2	116774529	118366638	2.56987	3.25649	-0.69211	0.00724938	-0.689415	-0.685173	0.00047575	0.658227	0.000755297	0.307916	0.000279666	0.778691	0.000445194	0.182267
806	5446	chr2	118368256	121302719	3.61527	4.7672	-0.436496	0.0417882	-0.421188	-0.39489	0.00047575	0.658227	0.000755297	0.307916	0.000331616	0.740199	0.000534592	0.223748
807	2957	chr2	121309282	123302793	3.11658	3.23044	-1.26384	0.0280677	-1.26269	-1.23611	0.00047575	0.658227	0.000755297	0.307916	0.000168166	0.846849	0.000267288	0.111902
808	3321	chr2	123304753	124730984	3.0629	2.50486	-0.626121	-0.0381731	-0.6205	-0.664608	0.00047575	0.658227	0.000755297	0.307916	0.000308219	0.767712	0.000492083	0.191955
809	2279	chr2	124738077	125840449	3.34973	3.19859	-0.535335	0.00506007	-0.538841	-0.530708	0.00047575	0.658227	0.000755297	0.307916	0.000317958	0.755192	0.000503021	0.206744
810	3760	chr2	125840921	127365076	2.58679	3.08713	-0.967357	0.0490739	-0.937973	-0.918554	0.00047575	0.658227	0.000755297	0.307916	0.000213408	0.815902	0.000348908	0.145031
811	1502	chr2	127375991	128033327	2.86518	3.00452	-1.00376	0.0447828	-0.985199	-0.959644	0.00047575	0.658227	0.000755297	0.307916	0.000207722	0.820081	0.000335957	0.140507
812	2825	chr2	128034539	129473837	3.60606	2.90428	-0.755675	0.000306094	-0.768418	-0.755719	0.00047575	0.658227	0.000755297	0.307916	0.000267214	0.78736	0.000418854	0.172939
813	1316	chr2	129478842	130065797	2.08822	2.53734	-1.24419	0.00786145	-1.23562	-1.2371	0.00047575	0.658227	0.000755297	0.307916	0.000174477	0.844296	0.000279383	0.113729
814	1174	chr2	130068289	130647012	1.92146	2.64909	-1.41799	-0.0479638	-1.43647	-1.46681	0.00047575	0.658227	0.000755297	0.307916	0.000157554	0.857872	0.000245553	0.0971142
815	1295	chr2	130661196	132917715	2.2109	4.22325	-1.16558	0.102685	-1.13148	-1.06365	0.00047575	0.658227	0.000755297	0.307916	0.000170724	0.839639	0.000280442	0.122353
816	3431	chr2	133112913	135157953	3.03698	3.41857	-0.870747	0.00889222	-0.86969	-0.862145	0.00047575	0.658227	0.000755297	0.307916	0.000240753	0.802771	0.000382622	0.157167
817	842	chr2	135160755	137040362	2.05558	3.21225	-0.99098	0.00599737	-0.996718	-0.986155	0.00047575	0.658227	0.000755297	0.307916	0.000217997	0.81739	0.00034411	0.141775
818	3153	chr2	137061077	138692731	3.11366	3.90517	-0.902983	0.0387162	-0.894648	-0.864578	0.00047575	0.658227	0.000755297	0.307916	0.000227674	0.807765	0.000364479	0.153125
819	2672	chr2	138699045	140100107	3.98805	3.49628	0.965118	-0.0131366	0.977484	0.951593	0.00047575	0.658227	0.000755297	0.307916	0.000842154	0.438064	0.00135363	0.53774
820	4566	chr2	140100271	141803602	3.58355	3.50228	-0.297164	0.0129532	-0.282759	-0.284434	0.00047575	0.658227	0.000755297	0.307916	0.000379214	0.715425	0.000610773	0.248581
821	2355	chr2	141807906	142517432	3.3594	3.41254	-0.167401	-0.0018764	-0.170613	-0.1697	0.00047575	0.658227	0.000755297	0.307916	0.000423369	0.691197	0.000669982	0.273385
822	3886	chr2	142519784	144504665	4.52838	3.32459	1.72892	0.0251391	1.70396	1.75381	0.00047575	0.658227	0.000755297	0.307916	0.00107521	0.270736	0.00166491	0.713438
823	2195	chr2	144522814	146388853	3.02717	4.01007	-0.675347	0.122091	-0.651693	-0.553683	0.00047575	0.658227	0.000755297	0.307916	0.000253833	0.779592	0.000412629	0.185541
824	1103	chr2	146446673	147267878	4.21507	2.77284	2.37025	0.0480378	2.33836	2.41747	0.00047575	0.658227	0.000755297	0.307916	0.00121487	0.164818	0.00186818	0.824313
825	3682	chr2	147294113	150209892	4.46831	3.63994	1.8884	0.0467429	1.91246	1.93488	0.00047575	0.658227	0.000755297	0.307916	0.00109844	0.240963	0.00178633	0.744754
826	2485	chr2	150212010	151714880	3.05633	3.5238	-1.06792	0.0208457	-1.06527	-1.04747	0.00047575	0.658227	0.000755297	0.307916	0.000201098	0.826513	0.000320109	0.132844
827	1700	chr2	151733201	152485754	2.41551	4.69355	-1.37233	0.378599	-1.25547	-0.994265	0.00047575	0.658227	0.000755297	0.307916	0.000108849	0.867435	0.000194228	0.102817
828	2942	chr2	152486782	154002715	2.69598	3.53949	-1.16709	0.115022	-1.12637	-1.0524	0.00047575	0.658227	0.000755297	0.307916	0.000168477	0.840141	0.000278588	0.122294
829	3244	chr2	154009827	155385350	2.639	3.71952	-1.24015	0.0362914	-1.22908	-1.20416	0.00047575	0.658227	0.000755297	0.307916	0.000170387	0.844854	0.000273514	0.114319
830	3665	chr2	155394793	157558583	3.36202	3.71839	-0.555881	0.0463587	-0.521711	-0.5098	0.00047575	0.658227	0.000755297	0.307916	0.000300607	0.759529	0.00049383	0.203735
831	896	chr2	157564354	158520905	3.07852	2.83911	-0.95326	-0.0226866	-0.962555	-0.977065	0.00047575	0.658227	0.000755297	0.307916	0.000231422	0.811977	0.000364004	0.146258
832	2106	chr2	158549742	159575554	3.06057	2.6329	0.00826004	-0.000442985	0.00055589	0.00734989	0.00047575	0.658227	0.000755297	0.307916	0.000478746	0.656632	0.00075422	0.309574
833	4790	chr2	159583610	161769453	3.3129	3.68201	-0.786698	0.0347037	-0.78149	-0.752199	0.00047575	0.658227	0.000755297	0.307916	0.000251958	0.792602	0.000402095	0.168797
834	1738	chr2	161770428	163492510	2.79143	3.15865	-1.04952	0.00787502	-1.04667	-1.04222	0.00047575	0.658227	0.000755297	0.307916	0.000206889	0.824055	0.000329393	0.134884
835	1394	chr2	163504609	164463486	3.51851	3.09927	0.142159	0.0345605	0.178664	0.175974	0.00047575	0.658227	0.000755297	0.307916	0.000506576	0.629379	0.000834137	0.339144
836	810	chr2	164468360	165178253	2.90782	2.54653	-0.365831	0.0135314	-0.375318	-0.353495	0.00047575	0.658227	0.000755297	0.307916	0.000359899	0.727665	0.000565977	0.235826
837	3285	chr2	165178853	167156124	3.78364	6.93072	0.135813	1.8414	2.76057	1.97563	0.00047575	0.658227	0.000755297	0.307916	8.49386e-05	0.646886	0.00186106	0.346083
838	435	chr2	167163043	167354865	2.12722	3.68434	-1.09572	0.12572	-1.05025	-0.972267	0.00047575	0.658227	0.000755297	0.307916	0.00017752	0.83312	0.00029494	0.129991
839	4952	chr2	167355970	169967174	3.59483	3.66277	-0.289671	0.0109232	-0.284637	-0.27895	0.00047575	0.658227	0.000755297	0.307916	0.000382098	0.714033	0.000609677	0.249968
840	2913	chr2	169974671	171223154	3.21709	3.50699	-0.574127	0.0901861	-0.531181	-0.484285	0.00047575	0.658227	0.000755297	0.307916	0.000284014	0.763562	0.000470685	0.2011
841	3383	chr2	171229601	173135232	2.83461	3.63843	-0.894275	0.0933919	-0.859846	-0.801173	0.00047575	0.658227	0.000755297	0.307916	0.000217603	0.808351	0.000357566	0.15458
842	4275	chr2	173141580	175584162	3.65492	3.85976	-0.127404	0.0198804	-0.107041	-0.107762	0.00047575	0.658227	0.000755297	0.307916	0.000426679	0.684011	0.000691328	0.281635
843	2846	chr2	175590369	177361516	2.75547	3.7939	-0.61552	0.0363896	-0.577856	-0.579497	0.00047575	0.658227	0.000755297	0.307916	0.000289365	0.768357	0.000477026	0.194153
844	2393	chr2	177364876	178551958	3.21888	3.47408	-0.596477	0.0530101	-0.576012	-0.543882	0.00047575	0.658227	0.000755297	0.307916	0.000289167	0.765974	0.000468571	0.197262
845	5944	chr2	178553569	181310925	4.3787	3.83337	1.81251	0.0778581	1.78073	1.89022	0.00047575	0.658227	0.000755297	0.307916	0.00104449	0.255007	0.00160635	0.730649
846	2051	chr2	181316534	182263951	2.72911	2.70318	-0.997439	0.0558596	-0.974132	-0.942063	0.00047575	0.658227	0.000755297	0.307916	0.000206636	0.819682	0.00033579	0.141355
847	3801	chr2	182268826	184354844	3.3712	3.05575	-0.171525	0.00610251	-0.12808	-0.165704	0.00047575	0.658227	0.000755297	0.307916	0.000418837	0.692126	0.000694468	0.272664
848	2109	chr2	184361762	185277576	2.74217	2.13416	-0.791502	-0.0286974	-0.804342	-0.820673	0.00047575	0.658227	0.000755297	0.307916	0.00026672	0.791288	0.00041804	0.167664
849	8030	chr2	185286325	189880948	3.21087	4.5254	-1.03587	0.160692	-0.876006	-0.87533	0.00047575	0.658227	0.000755297	0.307916	0.000180706	0.827241	0.000336622	0.137325
850	3482	chr2	189882685	191970330	3.54764	4.64359	0.243174	0.168358	0.301542	0.411258	0.00047575	0.658227	0.000755297	0.307916	0.000474842	0.609611	0.000799164	0.363581
851	3621	chr2	191974435	195857259	3.60638	2.90882	-0.0292827	0.013382	-0.00385397	-0.0161878	0.00047575	0.658227	0.000755297	0.307916	0.000460223	0.664498	0.000749463	0.301793
852	1404	chr2	195863427	196445225	2.57742	3.0719	-0.922876	-0.00227656	-0.916216	-0.925876	0.00047575	0.658227	0.000755297	0.307916	0.000232868	0.808942	0.000372169	0.150266
853	2589	chr2	196448981	198077025	3.28532	3.11797	-0.323473	-0.00172502	-0.323273	-0.325584	0.00047575	0.658227	0.000755297	0.307916	0.000377091	0.719741	0.000598786	0.243547
854	1306	chr2	198080076	199308677	2.32023	2.79637	-1.30439	0.0122645	-1.30991	-1.29288	0.00047575	0.658227	0.000755297	0.307916	0.000164691	0.850125	0.000260024	0.107826
855	2873	chr2	199317135	201572564	3.69823	3.39812	0.0637225	0.00515855	0.0674036	0.0685316	0.00047575	0.658227	0.000755297	0.307916	0.000494526	0.645286	0.000788001	0.321612
856	1919	chr2	201580817	202815530	2.88919	4.13764	-0.690318	0.167122	-0.519393	-0.523831	0.00047575	0.658227	0.000755297	0.307916	0.000240077	0.782942	0.000452191	0.183531
857	4074	chr2	202833838	205798727	3.97819	4.09575	0.240451	0.104732	0.25322	0.344955	0.00047575	0.658227	0.000755297	0.307916	0.000504283	0.609156	0.000810883	0.362338
858	1261	chr2	205799713	206735305	3.52279	3.80711	0.109671	0.00295861	0.135284	0.111811	0.00047575	0.658227	0.000755297	0.307916	0.000511192	0.635677	0.00083262	0.331564
859	3300	chr2	206738804	208641174	3.75809	3.4498	-0.418599	0.0158785	-0.416482	-0.403021	0.00047575	0.658227	0.000755297	0.307916	0.000344753	0.736539	0.000548487	0.226635
860	2160	chr2	208679348	209940909	2.4974	3.6586	-1.22597	0.0524121	-1.20248	-1.17402	0.00047575	0.658227	0.000755297	0.307916	0.000169891	0.844035	0.000276128	0.11582
861	4453	chr2	209942430	212378524	4.05087	4.20874	0.781681	0.0547831	0.775409	0.836254	0.00047575	0.658227	0.000755297	0.307916	0.000721341	0.482447	0.00113804	0.493055
862	3730	chr2	212384950	214012508	3.41524	4.37185	-0.20706	0.0370492	-0.185725	-0.170281	0.00047575	0.658227	0.000755297	0.307916	0.000396113	0.69957	0.000642426	0.265978
863	3083	chr2	214015305	215571889	3.22389	3.62775	-0.733428	0.022062	-0.690661	-0.711711	0.00047575	0.658227	0.000755297	0.307916	0.000266525	0.784946	0.000441621	0.176288
864	3701	chr2	215576391	217714273	2.78118	3.36599	-1.02063	0.0090327	-1.01879	-1.01186	0.00047575	0.658227	0.000755297	0.307916	0.000211868	0.8208	0.000336979	0.138333
865	1515	chr2	217716400	218394329	3.76146	3.43325	0.232664	0.0360529	0.199346	0.268116	0.00047575	0.658227	0.000755297	0.307916	0.000536463	0.609746	0.000823774	0.359741
866	2236	chr2	218396460	220440718	2.82231	2.46191	-1.06487	-0.0121716	-1.07372	-1.07749	0.00047575	0.658227	0.000755297	0.307916	0.000208116	0.825059	0.000327494	0.133009
867	3900	chr2	220521602	222508315	3.17654	2.90022	-0.666062	-0.0162732	-0.67359	-0.682592	0.00047575	0.658227	0.000755297	0.307916	0.000292195	0.774228	0.000460407	0.186015
868	3984	chr2	222524102	224853011	2.88861	2.91914	-1.13084	0.00990154	-1.13181	-1.12119	0.00047575	0.658227	0.000755297	0.307916	0.000192388	0.8329	0.000305139	0.125726
869	2081	chr2	224860216	225839321	3.61065	3.43783	-0.292931	0.03745	-0.255332	-0.255983	0.00047575	0.658227	0.000755297	0.307916	0.000371559	0.71533	0.000612484	0.249533
870	3937	chr2	225843144	228117466	3.26164	3.81048	-0.794202	-0.00860777	-0.770828	-0.803077	0.00047575	0.658227	0.000755297	0.307916	0.000261029	0.792255	0.000424208	0.167451
871	2658	chr2	228128568	229366475	3.04277	3.20132	-0.677313	-0.00915478	-0.690924	-0.686837	0.00047575	0.658227	0.000755297	0.307916	0.000287565	0.776086	0.000450364	0.184354
872	4427	chr2	229374126	231838134	4.07961	2.91517	0.191647	0.000515216	0.328987	0.191876	0.00047575	0.658227	0.000755297	0.307916	0.00054064	0.61787	0.000984675	0.349995
873	2630	chr2	231862691	233546985	3.17067	3.11491	-1.00302	-0.0113621	-1.01676	-1.01475	0.00047575	0.658227	0.000755297	0.307916	0.000219353	0.818109	0.000343492	0.140314
874	2994	chr2	233552244	235148440	3.05172	3.96793	-0.812775	0.0616356	-0.802557	-0.751462	0.00047575	0.658227	0.000755297	0.307916	0.000240248	0.796909	0.000385333	0.165326
875	1458	chr2	235157119	236040155	3.08942	2.61691	-1.18657	-0.0131203	-1.18148	-1.20039	0.00047575	0.658227	0.000755297	0.307916	0.000187308	0.837869	0.000298888	0.119566
876	2296	chr2	236046265	237446978	2.77511	3.81352	-1.06438	0.0394732	-1.0553	-1.02533	0.00047575	0.658227	0.000755297	0.307916	0.000198143	0.826743	0.000317439	0.133349
877	2211	chr2	237450558	238759243	2.85691	3.10637	-1.02141	0.00990696	-1.00928	-1.01196	0.00047575	0.658227	0.000755297	0.307916	0.000211552	0.820938	0.000339956	0.138221
878	2273	chr2	238787247	239949681	2.93795	3.33243	-1.05748	0.0571671	-1.04974	-1.00073	0.00047575	0.658227	0.000755297	0.307916	0.000195971	0.826556	0.000313537	0.134242
879	3037	chr2	239961087	241558134	3.31959	4.20498	-1.2041	0.0203946	-1.20076	-1.18403	0.00047575	0.658227	0.000755297	0.307916	0.000178602	0.840766	0.000284497	0.117939
880	1062	chr2	241566743	242144925	2.1885	2.93907	-1.50966	0.0346695	-1.49801	-1.47593	0.00047575	0.658227	0.000755297	0.307916	0.000133975	0.868388	0.00021519	0.0896865
881	625	chr2	242151058	243055920	2.35522	2.89142	-0.939381	0.0341869	-0.93289	-0.906765	0.00047575	0.658227	0.000755297	0.307916	0.000221753	0.812235	0.000354346	0.148282
882	732	chr20	63799	674962	2.80573	3.10543	-1.29205	0.0582472	-1.26709	-1.23518	0.00047575	0.658227	0.000755297	0.307916	0.000159339	0.850641	0.000259359	0.109163
883	3085	chr20	698987	2468347	3.62145	3.25851	-0.0267787	0.0374604	-0.0117896	0.0103595	0.00047575	0.658227	0.000755297	0.307916	0.000450428	0.664539	0.000725894	0.302557
884	2326	chr20	2475244	3827309	3.43813	3.38438	-0.263159	0.0345018	-0.224538	-0.229105	0.00047575	0.658227	0.000755297	0.307916	0.000380988	0.709872	0.00062867	0.255126
885	3105	chr20	3829667	5476709	3.27005	3.20813	-0.498437	0.00342125	-0.510764	-0.495329	0.00047575	0.658227	0.000755297	0.307916	0.000327865	0.749283	0.000514139	0.212862
886	2942	chr20	5490828	7075272	3.12274	3.16912	-0.850767	0.011108	-0.859999	-0.83999	0.00047575	0.658227	0.000755297	0.307916	0.000244315	0.800302	0.000384308	0.159839
887	2050	chr20	7085280	8114704	3.28096	2.71623	-0.672075	0.0130358	-0.675211	-0.659517	0.00047575	0.658227	0.000755297	0.307916	0.000282706	0.776018	0.000447416	0.185286
888	3005	chr20	8118531	9726640	3.44764	3.52668	-0.496782	0.0104207	-0.496081	-0.486693	0.00047575	0.658227	0.000755297	0.307916	0.000326087	0.749214	0.000518056	0.213191
889	2795	chr20	9732645	11239336	3.47054	3.75005	-0.030178	-0.00225165	-0.0524017	-0.0327737	0.00047575	0.658227	0.000755297	0.307916	0.000466959	0.664361	0.000725047	0.301443
890	2669	chr20	11257091	12446987	3.09964	3.04125	-1.0327	0.0354892	-1.02508	-0.997584	0.00047575	0.658227	0.000755297	0.307916	0.00020442	0.82306	0.00032702	0.137035
891	2825	chr20	12448792	13673572	3.19755	3.17897	-0.921191	0.0332935	-0.90943	-0.888249	0.00047575	0.658227	0.000755297	0.307916	0.00022536	0.809843	0.000362012	0.150743
892	4824	chr20	13690637	15957841	3.9061	2.9179	0.148663	-0.00924351	0.114502	0.139221	0.00047575	0.658227	0.000755297	0.307916	0.000530719	0.627022	0.000814267	0.340265
893	4380	chr20	15959833	17485675	4.25964	4.28035	1.0025	0.0549737	1.14778	1.0572	0.00047575	0.658227	0.000755297	0.307916	0.000801275	0.429805	0.001471	0.547759
894	2796	chr20	17488415	18960643	3.42764	3.03492	-1.08111	-0.0081375	-1.09039	-1.0896	0.00047575	0.658227	0.000755297	0.307916	0.000204412	0.826968	0.000321524	0.131181
895	3332	chr20	18975479	20956222	3.08777	3.10888	-0.879506	0.0256229	-0.879098	-0.854177	0.00047575	0.658227	0.000755297	0.307916	0.000235174	0.804413	0.000373513	0.156115
896	2187	chr20	20962407	22488754	2.49095	3.94461	-1.20363	0.0615368	-1.17767	-1.14255	0.00047575	0.658227	0.000755297	0.307916	0.000171762	0.842129	0.00027986	0.11817
897	1487	chr20	22504166	23292849	3.31556	2.51807	-0.305541	-0.0426832	-0.329139	-0.348895	0.00047575	0.658227	0.000755297	0.307916	0.000397629	0.715537	0.00061655	0.246436
898	3417	chr20	23294041	24717096	3.46992	2.75995	-0.960505	-0.0236399	-0.974194	-0.984435	0.00047575	0.658227	0.000755297	0.307916	0.000230178	0.812709	0.00036046	0.145454
899	1617	chr20	24717972	25344089	3.88411	3.20684	0.876139	0.0166831	1.00504	0.892055	0.00047575	0.658227	0.000755297	0.307916	0.000784465	0.459529	0.00141675	0.515869
900	3218	chr20	25345549	31612712	3.90225	3.21444	1.04705	0.0515519	1.142	1.09825	0.00047575	0.658227	0.000755297	0.307916	0.000820132	0.419314	0.00143172	0.558694
901	1164	chr20	31617871	32809249	2.28959	2.85036	-1.35933	-0.00394737	-1.35898	-1.36414	0.00047575	0.658227	0.000755297	0.307916	0.000159248	0.854492	0.00025291	0.102575
902	2540	chr20	32819871	34843093	3.34968	5.06763	-0.521551	0.118369	-0.511323	-0.403543	0.00047575	0.658227	0.000755297	0.307916	0.000288176	0.756081	0.00046221	0.209876
903	2025	chr20	34997301	36888140	2.64727	2.72097	-1.12798	-0.0245384	-1.1385	-1.15301	0.00047575	0.658227	0.000755297	0.307916	0.000199346	0.831422	0.000313168	0.125831
904	2687	chr20	36918874	38424871	3.6847	3.0712	-0.511016	0.0116847	-0.507735	-0.499702	0.00047575	0.658227	0.000755297	0.307916	0.000322064	0.751528	0.000512987	0.210819
905	1952	chr20	38437881	39610111	3.09885	4.07512	-0.900956	0.0489728	-0.81941	-0.852562	0.00047575	0.658227	0.000755297	0.307916	0.000225831	0.807847	0.000388989	0.15341
906	1767	chr20	39614299	40584178	3.60735	2.9053	0.230698	0.00546209	0.215061	0.235612	0.00047575	0.658227	0.000755297	0.307916	0.00055189	0.60958	0.000862582	0.358956
907	2057	chr20	40596972	41614484	3.36025	2.94438	-0.878296	0.0183946	-0.856581	-0.860399	0.00047575	0.658227	0.000755297	0.307916	0.00023706	0.80405	0.000384616	0.156201
908	1681	chr20	41620207	42677804	3.45826	3.97899	-0.524005	0.072682	-0.475782	-0.45193	0.00047575	0.658227	0.000755297	0.307916	0.000300595	0.755294	0.000500799	0.209092
909	3779	chr20	42683393	44818549	4.64482	3.14305	2.87321	-0.00623495	2.84115	2.86673	0.00047575	0.658227	0.000755297	0.307916	0.00137522	0.106866	0.00211439	0.884315
910	3554	chr20	44841359	47196231	3.2816	3.88674	-0.830048	0.00605607	-0.828423	-0.824273	0.00047575	0.658227	0.000755297	0.307916	0.0002498	0.797452	0.000397225	0.162613
911	3900	chr20	47211801	49231583	4.56282	2.71718	2.00708	-0.0154344	2.02153	1.99138	0.00047575	0.658227	0.000755297	0.307916	0.00120186	0.220032	0.00193584	0.765755
912	5394	chr20	49265664	52467828	4.2933	3.55785	0.241083	0.0131284	0.241085	0.254029	0.00047575	0.658227	0.000755297	0.307916	0.000551371	0.607352	0.000875353	0.361509
913	2645	chr20	52484852	53976609	3.01961	2.71184	-0.997249	-0.0263701	-1.00905	-1.024	0.00047575	0.658227	0.000755297	0.307916	0.000223636	0.81693	0.000350878	0.140922
914	3900	chr20	54221240	56443634	3.60741	3.00843	-0.971305	0.00429295	-0.978639	-0.967264	0.00047575	0.658227	0.000755297	0.307916	0.000222035	0.81492	0.000349925	0.144288
915	2905	chr20	56450431	58393002	4.03606	4.61024	-0.651584	0.0368103	-0.596835	-0.61515	0.00047575	0.658227	0.000755297	0.307916	0.00028094	0.773706	0.000471118	0.188578
916	1786	chr20	58531013	59552829	3.2143	3.88938	-0.222474	0.0527853	-0.234854	-0.170211	0.00047575	0.658227	0.000755297	0.307916	0.000385781	0.702879	0.000604926	0.263083
917	2800	chr20	59564091	61281455	3.41818	3.17122	-0.599074	0.0313767	-0.60017	-0.568045	0.00047575	0.658227	0.000755297	0.307916	0.000294638	0.765749	0.000467252	0.196706
918	1008	chr20	61309540	62173927	3.88219	3.61418	-0.564168	0.0196565	-0.532754	-0.545539	0.00047575	0.658227	0.000755297	0.307916	0.000306453	0.760173	0.000502048	0.202073
919	1022	chr20	62216289	62960229	3.50447	3.18471	0.512059	0.0161492	0.495485	0.527274	0.00047575	0.658227	0.000755297	0.307916	0.000647915	0.545939	0.00101172	0.425775
920	1551	chr21	15214708	15948989	2.34322	2.62736	-1.27376	-0.0082036	-1.2764	-1.28261	0.00047575	0.658227	0.000755297	0.307916	0.000172592	0.846528	0.000273284	0.110721
921	2545	chr21	15952953	18049394	2.9128	3.379	-1.09611	0.0438974	-1.08313	-1.0526	0.00047575	0.658227	0.000755297	0.307916	0.000191942	0.830356	0.000308705	0.129754
922	2301	chr21	18055803	19479015	3.50482	3.63139	-0.614124	0.0156309	-0.626575	-0.598913	0.00047575	0.658227	0.000755297	0.307916	0.000295544	0.767571	0.000463398	0.194215
923	3248	chr21	19481308	20960463	2.58868	3.52649	-1.0068	0.000920751	-1.01082	-1.00619	0.00047575	0.658227	0.000755297	0.307916	0.000216079	0.81895	0.00034167	0.139937
924	2626	chr21	20962397	22065489	3.39033	3.41305	-0.571807	0.0601969	-0.54956	-0.511986	0.00047575	0.658227	0.000755297	0.307916	0.000292893	0.762397	0.000475454	0.201253
925	2976	chr21	22080284	23362098	4.7339	3.43261	2.347	0.022602	2.35068	2.36928	0.00047575	0.658227	0.000755297	0.307916	0.0012402	0.167885	0.00197617	0.820763
926	2286	chr21	23364267	24695405	3.44774	3.39376	-0.565529	0.0080452	-0.576551	-0.557909	0.00047575	0.658227	0.000755297	0.307916	0.000309528	0.759971	0.000486018	0.201866
927	4777	chr21	24696921	26467858	3.44106	5.10998	-0.843276	0.131528	-0.814059	-0.711946	0.00047575	0.658227	0.000755297	0.307916	0.000218944	0.802937	0.000357899	0.161593
928	1712	chr21	26475212	27268537	3.84564	3.45412	0.607515	0.12244	0.757721	0.729283	0.00047575	0.658227	0.000755297	0.307916	0.000616135	0.524817	0.00113671	0.450415
929	4394	chr21	27272159	29124982	3.1237	3.41212	-0.885141	0.00762103	-0.884266	-0.877746	0.00047575	0.658227	0.000755297	0.307916	0.000238137	0.804536	0.000378396	0.155272
930	4146	chr21	29135918	31195776	2.76729	4.76346	-1.24067	0.272434	-1.14785	-0.96847	0.00047575	0.658227	0.000755297	0.307916	0.000135647	0.8522	0.000236299	0.115261
931	2908	chr21	31197963	32666803	4.86784	3.79965	3.48412	0.135505	3.43198	3.61934	0.00047575	0.658227	0.000755297	0.307916	0.0012592	0.0612079	0.00189753	0.932986
932	2999	chr21	32670434	34375854	3.87137	3.67206	0.201438	0.0476245	0.185639	0.248751	0.00047575	0.658227	0.000755297	0.307916	0.000519882	0.616738	0.000812422	0.352782
933	1000	chr21	34381769	35206028	2.85954	2.83981	-0.76813	-0.00442904	-0.76578	-0.773563	0.00047575	0.658227	0.000755297	0.307916	0.000265708	0.78899	0.000422827	0.17104
934	2198	chr21	35227103	36523040	4.00047	4.30078	1.1526	0.0522015	1.12568	1.20438	0.00047575	0.658227	0.000755297	0.307916	0.000857491	0.394758	0.00132519	0.584487
935	3042	chr21	36527355	37866528	4.17351	4.43587	0.495447	0.154391	0.492644	0.649555	0.00047575	0.658227	0.000755297	0.307916	0.000560801	0.551679	0.000887831	0.423439
936	1600	chr21	37875664	38710631	3.02497	2.73632	-1.05001	-0.0265987	-1.05868	-1.07724	0.00047575	0.658227	0.000755297	0.307916	0.00021375	0.822933	0.000336418	0.134628
937	3335	chr21	38719969	40471075	5.30814	3.90921	4.60991	0.0270682	4.67656	4.63667	0.00047575	0.658227	0.000755297	0.307916	0.00146563	0.0207356	0.00248719	0.974311
938	2319	chr21	40485574	41388360	2.61143	3.84268	-1.09073	0.181025	-0.897075	-0.910256	0.00047575	0.658227	0.000755297	0.307916	0.000168988	0.834006	0.000325611	0.131005
939	3824	chr21	41393523	43320105	4.02172	3.65073	-0.0668739	0.0181153	0.000501473	-0.0490498	0.00047575	0.658227	0.000755297	0.307916	0.000446196	0.672099	0.000757749	0.293982
940	3055	chr21	43327711	44490214	3.07173	3.07971	-0.937511	0.00929221	-0.9317	-0.928547	0.00047575	0.658227	0.000755297	0.307916	0.000227437	0.811053	0.000363181	0.148528
941	1692	chr21	44510021	46120939	4.29452	3.49218	1.24323	0.0305234	1.38825	1.27303	0.00047575	0.658227	0.000755297	0.307916	0.000908367	0.373756	0.00166718	0.6057
942	2262	chr21	46224070	47490767	3.54112	3.35121	-0.103591	0.0914403	0.00391961	-0.0126436	0.00047575	0.658227	0.000755297	0.307916	0.000404993	0.680997	0.000715941	0.287078
943	1598	chr21	47519309	48101335	3.63721	3.82251	0.182049	0.130362	0.322941	0.311692	0.00047575	0.658227	0.000755297	0.307916	0.000473785	0.622487	0.00086598	0.34909
944	733	chr22	17074104	17661935	3.80523	3.41591	0.101543	-0.00664064	0.0902913	0.0935514	0.00047575	0.658227	0.000755297	0.307916	0.000513271	0.637324	0.000805748	0.329557
945	918	chr22	17681581	18293316	2.3211	3.16553	-1.1714	0.0434012	-1.1661	-1.12906	0.00047575	0.658227	0.000755297	0.307916	0.000179819	0.838329	0.000286995	0.121417
946	1701	chr22	18296484	19909977	3.11131	4.2189	-0.937966	0.0365722	-0.923316	-0.901979	0.00047575	0.658227	0.000755297	0.307916	0.000221479	0.812019	0.000356808	0.148599
947	2344	chr22	19913726	22357271	4.84989	4.13987	4.31484	0.053068	4.41742	4.36744	0.00047575	0.658227	0.000755297	0.307916	0.00141772	0.0276518	0.0024939	0.967137
948	1196	chr22	22357325	23702316	3.30545	3.39603	-0.409362	0.00220239	-0.407268	-0.407997	0.00047575	0.658227	0.000755297	0.307916	0.000351865	0.734705	0.000559789	0.228046
949	1486	chr22	23740753	24970486	3.68606	3.44291	0.340409	0.0202774	0.388934	0.359973	0.00047575	0.658227	0.000755297	0.307916	0.00058275	0.585393	0.000971169	0.38462
950	2745	chr22	24991863	26791431	3.38134	3.86062	-0.799073	0.0357742	-0.789675	-0.763659	0.00047575	0.658227	0.000755297	0.307916	0.000249129	0.79431	0.000399249	0.167054
951	2323	chr22	26793593	27834539	3.15346	3.88866	-0.780272	0.0486933	-0.727454	-0.732032	0.00047575	0.658227	0.000755297	0.307916	0.000249926	0.79218	0.000418302	0.169753
952	2868	chr22	27846522	29650905	3.43854	3.62604	0.333994	-0.0143188	0.304143	0.319339	0.00047575	0.658227	0.000755297	0.307916	0.000600213	0.586181	0.000924869	0.38282
953	3135	chr22	29653611	31438038	3.34486	3.5829	-0.387143	0.0104121	-0.399367	-0.37704	0.00047575	0.658227	0.000755297	0.307916	0.00035507	0.731083	0.000556858	0.232143
954	2630	chr22	31440703	32663153	3.01833	2.93654	-0.82645	-0.00643284	-0.825666	-0.833265	0.00047575	0.658227	0.000755297	0.307916	0.000253579	0.796597	0.000402895	0.163007
955	4207	chr22	32665789	34493236	3.12973	3.13271	-0.579696	0.0279908	-0.546991	-0.55195	0.00047575	0.658227	0.000755297	0.307916	0.000300212	0.762677	0.00049246	0.199771
956	3098	chr22	34500701	35529024	3.00001	4.68055	-1.11321	0.170678	-1.05998	-0.942847	0.00047575	0.658227	0.000755297	0.307916	0.00016738	0.836156	0.000280261	0.128454
957	3153	chr22	35533126	37567490	3.35978	3.4668	-0.977724	0.0033353	-0.981233	-0.974703	0.00047575	0.658227	0.000755297	0.307916	0.000221024	0.815651	0.000349666	0.143484
958	2199	chr22	37573509	39279064	4.13654	3.59276	1.33811	0.0467389	1.35975	1.3844	0.00047575	0.658227	0.000755297	0.307916	0.000926931	0.352539	0.00150377	0.628355
959	1402	chr22	39347112	40545595	5.87355	2.49375	10.2313	-0.0193704	10.226	10.2112	0.00047575	0.658227	0.000755297	0.307916	0.00156991	7.67447e-05	0.00247907	0.99587
960	2562	chr22	40546153	42688532	4.83403	3.49419	5.16054	0.0817843	5.18327	5.24195	0.00047575	0.658227	0.000755297	0.307916	0.00140104	0.0120718	0.00227542	0.9837
961	2006	chr22	42692339	43713253	2.57054	3.0982	-1.33449	0.00556944	-1.33012	-1.32942	0.00047575	0.658227	0.000755297	0.307916	0.000161349	0.852597	0.000257279	0.104959
962	2572	chr22	43715848	44986343	3.03306	3.92743	-0.895746	0.0374173	-0.874422	-0.858721	0.00047575	0.658227	0.000755297	0.307916	0.00022936	0.80683	0.000371978	0.154046
963	2265	chr22	45002548	46463431	4.01946	2.81386	-0.477086	-0.0247827	-0.488975	-0.502311	0.00047575	0.658227	0.000755297	0.307916	0.00034258	0.745061	0.000537449	0.216203
964	2213	chr22	46487216	47574009	3.5682	3.07685	-0.724846	0.0477556	-0.720385	-0.677527	0.00047575	0.658227	0.000755297	0.307916	0.00026187	0.784546	0.000417601	0.177701
965	2384	chr22	47603169	48902769	3.46111	3.23888	-0.659558	0.0414777	-0.660947	-0.618483	0.00047575	0.658227	0.000755297	0.307916	0.000277886	0.775032	0.000440557	0.187395
966	2256	chr22	48906295	49821415	3.38618	3.8157	-0.626183	0.0445768	-0.595578	-0.582057	0.00047575	0.658227	0.000755297	0.307916	0.000284642	0.7702	0.00046594	0.192538
967	2185	chr22	49825403	51208568	3.70573	3.75767	-0.337212	0.0928895	-0.308541	-0.244769	0.00047575	0.658227	0.000755297	0.307916	0.000340632	0.724558	0.000556514	0.241817
968	3063	chr3	69244	1440124	2.81373	3.35677	-0.740171	-0.0123341	-0.747367	-0.752831	0.00047575	0.658227	0.000755297	0.307916	0.000273957	0.784829	0.000431814	0.175081
969	4031	chr3	1451361	2982321	3.0998	3.70983	-0.812827	0.0170621	-0.804382	-0.796014	0.00047575	0.658227	0.000755297	0.307916	0.000250754	0.795538	0.000401471	0.165045
970	3560	chr3	2993366	4430024	3.04365	3.67667	-1.16783	0.0214321	-1.1651	-1.14667	0.00047575	0.658227	0.000755297	0.307916	0.000184209	0.837135	0.000293246	0.121773
971	2718	chr3	4432061	6082275	3.44554	2.79643	-0.639775	0.0096027	-0.631726	-0.630542	0.00047575	0.658227	0.000755297	0.307916	0.000291167	0.771186	0.000465989	0.190198
972	1976	chr3	6085843	7058692	3.06884	3.02383	-0.878793	0.0196484	-0.882546	-0.859638	0.00047575	0.658227	0.000755297	0.307916	0.000236678	0.80416	0.00037434	0.156146
973	4186	chr3	7090422	8647078	3.1153	3.59244	-0.940874	0.027002	-0.940078	-0.914106	0.00047575	0.658227	0.000755297	0.307916	0.000222961	0.812025	0.000354253	0.148221
974	1533	chr3	8649462	9540323	3.67849	3.34226	1.05837	0.0706026	1.19427	1.12819	0.00047575	0.658227	0.000755297	0.307916	0.000809132	0.416903	0.00147156	0.561561
975	2513	chr3	9550874	11017136	3.80662	3.44593	-0.424484	0.00733888	-0.416503	-0.417546	0.00047575	0.658227	0.000755297	0.307916	0.000346029	0.737305	0.000553754	0.225517
976	3314	chr3	11021042	13066667	3.49912	4.68395	-0.210672	0.111482	-0.07072	-0.0995395	0.00047575	0.658227	0.000755297	0.307916	0.000367616	0.701942	0.000671296	0.265897
977	3287	chr3	13074011	14814156	3.42216	3.37324	-0.532885	0.0120218	-0.515262	-0.521175	0.00047575	0.658227	0.000755297	0.307916	0.000316438	0.75498	0.000511306	0.207218
978	2710	chr3	14819652	16281499	2.77087	3.5979	-1.25079	0.0821972	-1.23322	-1.16895	0.00047575	0.658227	0.000755297	0.307916	0.000161512	0.847439	0.000260959	0.113449
979	3373	chr3	16285941	17890524	2.91839	3.01204	-0.644683	0.0219911	-0.608573	-0.623007	0.00047575	0.658227	0.000755297	0.307916	0.000286571	0.772257	0.000471686	0.18954
980	1802	chr3	17905183	19122845	3.81191	2.92596	-0.00587173	-0.00759259	0.029023	-0.014056	0.00047575	0.658227	0.000755297	0.307916	0.000477384	0.659352	0.000784804	0.306455
981	827	chr3	19339747	20087168	3.64682	3.60579	-0.878131	0.0221431	-0.886396	-0.857156	0.00047575	0.658227	0.000755297	0.307916	0.000236269	0.804242	0.00037201	0.15616
982	4353	chr3	20092983	21642180	3.89251	3.84756	-0.43123	0.0571225	-0.406147	-0.374337	0.00047575	0.658227	0.000755297	0.307916	0.000328087	0.739731	0.000534098	0.224776
983	1820	chr3	21645676	22190729	3.35094	2.7887	-0.53643	-0.0144048	-0.545106	-0.551383	0.00047575	0.658227	0.000755297	0.307916	0.000323693	0.754818	0.000509453	0.206392
984	3706	chr3	22206374	23771607	3.75289	3.25026	0.371051	-0.00747181	0.346793	0.363319	0.00047575	0.658227	0.000755297	0.307916	0.00060988	0.577898	0.000945035	0.391688
985	3856	chr3	23806758	25459393	2.90286	3.6529	-0.975877	0.0161011	-0.96039	-0.960039	0.00047575	0.658227	0.000755297	0.307916	0.000218676	0.815845	0.000352586	0.143791
986	2391	chr3	25467748	26876727	4.79784	2.44613	3.21386	-0.0416351	3.17302	3.17181	0.00047575	0.658227	0.000755297	0.307916	0.0014723	0.0785511	0.00224389	0.913674
987	2345	chr3	26891510	27839134	3.20366	2.35929	-1.02819	-0.00797036	-1.01605	-1.0366	0.00047575	0.658227	0.000755297	0.307916	0.000213955	0.821101	0.000343822	0.137317
988	2032	chr3	27844117	29139930	3.32583	3.33768	-0.882399	0.0342858	-0.880261	-0.848592	0.00047575	0.658227	0.000755297	0.307916	0.000232664	0.805075	0.000370165	0.155763
989	3383	chr3	29143588	30717661	3.74149	4.76959	-0.472045	0.0551456	-0.458336	-0.417188	0.00047575	0.658227	0.000755297	0.307916	0.000318446	0.746429	0.00051254	0.217728
990	3122	chr3	30720304	32351201	3.34194	3.2116	-0.624857	0.0306499	-0.613469	-0.594526	0.00047575	0.658227	0.000755297	0.307916	0.000288788	0.769587	0.000463727	0.192666
991	1706	chr3	32359653	33254042	3.00904	2.94813	-0.484148	-0.00806172	-0.477961	-0.492805	0.00047575	0.658227	0.000755297	0.307916	0.000335264	0.746698	0.000535566	0.21512
992	3841	chr3	33258380	35281619	3.35401	3.11347	-0.644117	-0.0123815	-0.652232	-0.656758	0.00047575	0.658227	0.000755297	0.307916	0.000296336	0.771152	0.000466658	0.189386
993	2601	chr3	35283709	36484823	3.19014	5.39654	-0.12221	0.299051	0.0221645	0.176451	0.00047575	0.658227	0.000755297	0.307916	0.00032667	0.688743	0.000599169	0.285017
994	2960	chr3	36487654	38352450	3.97145	3.65092	0.221521	0.025745	0.205314	0.246946	0.00047575	0.658227	0.000755297	0.307916	0.000537936	0.611932	0.000840292	0.35713
995	3675	chr3	38363873	40216660	4.85477	3.708	3.83596	0.0665759	4.24518	3.90213	0.00047575	0.658227	0.000755297	0.307916	0.00137309	0.0438201	0.00328218	0.949493
996	760	chr3	40226685	41064399	2.32717	3.49747	-1.36331	0.00970758	-1.3455	-1.35495	0.00047575	0.658227	0.000755297	0.307916	0.000156628	0.855378	0.000253129	0.102224
997	2986	chr3	41068288	42534042	2.47889	2.90882	-0.833406	-0.0279679	-0.842605	-0.861711	0.00047575	0.658227	0.000755297	0.307916	0.000257368	0.796798	0.000404854	0.161925
998	3480	chr3	42541598	45162316	4.95121	3.09957	2.50486	-0.00274848	2.45235	2.50184	0.00047575	0.658227	0.000755297	0.307916	0.00130533	0.147121	0.00196632	0.842295
999	3504	chr3	45177006	46657428	2.94222	3.28661	-0.827501	0.031001	-0.832562	-0.796775	0.00047575	0.658227	0.000755297	0.307916	0.000244406	0.797906	0.000386059	0.163121
1000	1011	chr3	46660436	47725335	4.33532	3.69257	1.72651	0.173505	1.76099	1.89911	0.00047575	0.658227	0.000755297	0.307916	0.000928705	0.271902	0.00152613	0.714313
1001	1117	chr3	47729665	49313978	4.20226	3.5516	1.99236	0.26147	2.03782	2.25307	0.00047575	0.658227	0.000755297	0.307916	0.00091151	0.22338	0.00151441	0.76567
1002	2307	chr3	49317338	51817952	5.50892	3.93889	5.3231	0.0435984	5.27678	5.36631	0.00047575	0.658227	0.000755297	0.307916	0.00145836	0.0102802	0.00221049	0.985563
1003	2553	chr3	51837850	54075062	3.55219	3.89715	0.192036	0.0341526	0.199492	0.225803	0.00047575	0.658227	0.000755297	0.307916	0.000523524	0.618536	0.000837362	0.350474
1004	2493	chr3	54086015	55346466	3.63704	3.58654	-0.532023	0.0306442	-0.522325	-0.501776	0.00047575	0.658227	0.000755297	0.307916	0.000311035	0.755387	0.000498609	0.207491
1005	2202	chr3	55350786	56433449	4.45684	3.17526	2.18752	-0.00898694	2.31653	2.17799	0.00047575	0.658227	0.000755297	0.307916	0.00124158	0.191003	0.00224255	0.79596
1006	3364	chr3	56434744	58156176	3.83421	3.42227	0.541789	8.77967e-05	0.529922	0.541585	0.00047575	0.658227	0.000755297	0.307916	0.000669145	0.53859	0.0010498	0.432997
1007	4649	chr3	58157519	60271177	4.25472	3.19403	-0.358274	-0.00175558	-0.376228	-0.36024	0.00047575	0.658227	0.000755297	0.307916	0.000367264	0.725787	0.000572691	0.237235
1008	3608	chr3	60276185	62346225	4.03192	3.26594	0.190443	-0.00349709	0.159207	0.186682	0.00047575	0.658227	0.000755297	0.307916	0.000542399	0.618142	0.000834625	0.349735
1009	3036	chr3	62360371	63667662	2.83624	2.70624	-1.20831	-0.000443921	-1.20659	-1.20908	0.00047575	0.658227	0.000755297	0.307916	0.00018153	0.840454	0.00028869	0.1174
1010	3362	chr3	63670140	65272229	4.36626	3.91691	0.439907	0.0084608	0.42899	0.448078	0.00047575	0.658227	0.000755297	0.307916	0.000625786	0.562404	0.000982706	0.408346
1011	1492	chr3	65275536	66017711	3.65076	3.14799	-0.583962	0.00572862	-0.600917	-0.578879	0.00047575	0.658227	0.000755297	0.307916	0.000305699	0.762763	0.000477165	0.198863
1012	3896	chr3	66308239	68286023	4.16393	3.31237	0.715702	-0.00356916	0.694473	0.711885	0.00047575	0.658227	0.000755297	0.307916	0.00073813	0.497455	0.00114723	0.475914
1013	2048	chr3	68289861	69274314	3.06887	2.94871	-1.06529	-0.00661635	-1.06052	-1.0724	0.00047575	0.658227	0.000755297	0.307916	0.000206938	0.825299	0.000330103	0.132986
1014	2349	chr3	69281855	70444705	3.6339	4.14086	0.393886	0.0649666	0.57952	0.458295	0.00047575	0.658227	0.000755297	0.307916	0.000576306	0.573854	0.00110157	0.397813
1015	2542	chr3	70452805	72527391	4.00562	4.34766	1.10496	0.0759455	1.09726	1.18055	0.00047575	0.658227	0.000755297	0.307916	0.000821185	0.406013	0.0012937	0.573219
1016	3344	chr3	72530229	74321141	3.66283	3.76268	-0.29907	0.0223092	-0.272014	-0.27707	0.00047575	0.658227	0.000755297	0.307916	0.000375277	0.716015	0.000612126	0.248291
1017	1780	chr3	74328754	75393916	4.58956	2.41838	4.77631	-0.0222819	4.78878	4.75344	0.00047575	0.658227	0.000755297	0.307916	0.00154517	0.0176186	0.00248387	0.977459
1018	2962	chr3	75861696	77507524	3.31928	2.7862	-0.223753	0.00858987	-0.234044	-0.215491	0.00047575	0.658227	0.000755297	0.307916	0.000402194	0.702	0.000631981	0.262468
1019	2609	chr3	77511024	79023927	3.67105	3.46029	0.309915	-0.0196796	0.280224	0.289866	0.00047575	0.658227	0.000755297	0.307916	0.000594427	0.591499	0.000916099	0.37709
1020	4734	chr3	79025569	81426637	3.89434	2.98627	1.34136	-0.010225	1.30501	1.33094	0.00047575	0.658227	0.000755297	0.307916	0.00098128	0.3514	0.00150226	0.628519
1021	2062	chr3	81428048	82643496	3.64301	2.64302	0.145629	-0.00474946	0.165815	0.140375	0.00047575	0.658227	0.000755297	0.307916	0.000527393	0.627801	0.000854356	0.339552
1022	3487	chr3	82643886	84366826	3.63346	3.1716	-0.332719	-0.00753361	-0.316078	-0.340549	0.00047575	0.658227	0.000755297	0.307916	0.000376552	0.721187	0.000607842	0.241812
1023	2947	chr3	84367614	85582078	3.54071	4.12859	0.942496	0.0501239	0.944133	0.992296	0.00047575	0.658227	0.000755297	0.307916	0.000783453	0.444076	0.00124584	0.53296
1024	4166	chr3	85582231	87408634	3.78851	2.56694	0.285988	0.0168736	0.279991	0.302627	0.00047575	0.658227	0.000755297	0.307916	0.000565197	0.597478	0.000891936	0.371946
1025	1799	chr3	87410488	88296807	3.16454	3.43617	-1.13797	0.0725282	-1.13252	-1.06597	0.00047575	0.658227	0.000755297	0.307916	0.000180044	0.835776	0.000287399	0.125228
1026	3685	chr3	88304884	94250130	3.38095	3.35318	-0.811437	0.0127219	-0.810116	-0.798984	0.00047575	0.658227	0.000755297	0.307916	0.000252095	0.795223	0.000400753	0.165206
1027	2590	chr3	94257874	95311814	3.69959	2.27244	0.197593	-0.0381286	0.166921	0.159086	0.00047575	0.658227	0.000755297	0.307916	0.000563506	0.615917	0.000867593	0.350937
1028	5409	chr3	95311981	98213352	3.15185	3.10187	-1.11431	0.00944462	-1.11865	-1.10505	0.00047575	0.658227	0.000755297	0.307916	0.000195268	0.83113	0.000308663	0.127558
1029	2824	chr3	98221333	99373021	3.58166	3.29581	0.280308	0.0707352	0.549522	0.350554	0.00047575	0.658227	0.000755297	0.307916	0.000534422	0.599604	0.00111056	0.371061
1030	1575	chr3	99375151	100591006	2.84443	2.66797	-0.795299	-0.0224039	-0.80037	-0.818344	0.00047575	0.658227	0.000755297	0.307916	0.000264286	0.792017	0.000417455	0.167155
1031	4588	chr3	100595700	103084392	3.62252	3.87574	-0.63413	0.0334023	-0.620094	-0.600945	0.00047575	0.658227	0.000755297	0.307916	0.00028587	0.771028	0.000460259	0.191264
1032	3569	chr3	103087450	104580063	3.30521	3.13475	-1.0875	0.00636826	-1.09407	-1.08141	0.00047575	0.658227	0.000755297	0.307916	0.000200472	0.828153	0.000316183	0.130543
1033	4854	chr3	104582007	106969351	3.84226	3.18311	-0.557341	0.0142196	-0.562334	-0.543324	0.00047575	0.658227	0.000755297	0.307916	0.000309694	0.758848	0.000489219	0.203271
1034	4915	chr3	106984325	109520053	4.86337	3.56403	2.67981	0.0498529	2.68504	2.72947	0.00047575	0.658227	0.000755297	0.307916	0.00127032	0.126688	0.00202732	0.86404
1035	2078	chr3	109531712	110508710	4.15298	2.79719	0.260744	-0.0246385	0.22798	0.235636	0.00047575	0.658227	0.000755297	0.307916	0.000579171	0.602371	0.000889849	0.365558
1036	4967	chr3	110527844	112815474	3.31721	3.30322	-0.527938	-0.00490244	-0.497409	-0.533052	0.00047575	0.658227	0.000755297	0.307916	0.000322885	0.753695	0.000528499	0.207912
1037	2126	chr3	112816339	113946989	2.38794	2.89505	-1.09877	0.00782613	-1.09817	-1.09141	0.00047575	0.658227	0.000755297	0.307916	0.000198244	0.82944	0.000314917	0.129256
1038	1882	chr3	113950127	115441608	3.28754	4.67192	-0.425699	0.21411	-0.350848	-0.212102	0.00047575	0.658227	0.000755297	0.307916	0.000283093	0.742662	0.000484368	0.226854
1039	2697	chr3	115447624	116793224	3.36994	3.71965	-0.800464	0.0269812	-0.78185	-0.773858	0.00047575	0.658227	0.000755297	0.307916	0.000250952	0.794223	0.000405895	0.166801
1040	3649	chr3	116801326	118527624	4.96008	3.1368	4.4677	0.00831835	4.45515	4.47575	0.00047575	0.658227	0.000755297	0.307916	0.0014885	0.0238266	0.00233366	0.97118
1041	3928	chr3	118530251	120520317	3.13702	3.63815	-0.779547	0.0350454	-0.771167	-0.744753	0.00047575	0.658227	0.000755297	0.307916	0.000253377	0.791655	0.000405644	0.169798
1042	3069	chr3	120524038	121972635	3.01621	3.82251	-1.14062	0.0500737	-1.10901	-1.09088	0.00047575	0.658227	0.000755297	0.307916	0.000183538	0.835287	0.000300741	0.124848
1043	2624	chr3	121975224	123514983	3.31355	3.77579	-0.712051	-0.00977098	-0.698576	-0.722219	0.00047575	0.658227	0.000755297	0.307916	0.000279677	0.780997	0.000450036	0.179182
1044	2966	chr3	123518876	124933025	4.20749	4.01798	0.387312	0.0595811	0.394242	0.446569	0.00047575	0.658227	0.000755297	0.307916	0.000577094	0.575323	0.000922561	0.39631
1045	2827	chr3	124939200	126207792	3.3539	3.2954	-0.360249	0.00664766	-0.345467	-0.35396	0.00047575	0.658227	0.000755297	0.307916	0.000363762	0.726365	0.000586105	0.23692
1046	3656	chr3	126216184	128191776	3.6628	3.06634	0.0931253	-0.0119274	0.09297	0.080922	0.00047575	0.658227	0.000755297	0.307916	0.000512814	0.638753	0.000814013	0.32788
1047	2915	chr3	128194945	130242447	3.60378	2.6646	-0.230749	-0.00572658	-0.228847	-0.23682	0.00047575	0.658227	0.000755297	0.307916	0.000405684	0.702928	0.000645287	0.260979
1048	3108	chr3	130247149	131835569	3.5508	2.91098	-0.141177	0.0202924	-0.159664	-0.12119	0.00047575	0.658227	0.000755297	0.307916	0.000422328	0.686707	0.000658202	0.278858
1049	3186	chr3	131838077	133251409	4.56897	3.04407	3.47367	0.0321035	3.42794	3.50549	0.00047575	0.658227	0.000755297	0.307916	0.00139454	0.0617693	0.00211499	0.931756
1050	3892	chr3	133254258	135386523	4.06887	3.42686	0.275741	0.0151898	0.258751	0.290684	0.00047575	0.658227	0.000755297	0.307916	0.000562498	0.599738	0.000877973	0.369543
1051	2728	chr3	135459917	137369181	4.92377	2.98122	5.38904	0.0342428	5.36306	5.42294	0.00047575	0.658227	0.000755297	0.307916	0.00147289	0.00962959	0.00227838	0.986158
1052	4082	chr3	137372132	139953635	4.44306	3.56765	0.759826	0.00824217	0.738086	0.767833	0.00047575	0.658227	0.000755297	0.307916	0.000746509	0.487106	0.00115966	0.487042
1053	2298	chr3	139993059	141338415	3.58279	3.49975	-1.0565	0.0383412	-0.935483	-1.01867	0.00047575	0.658227	0.000755297	0.307916	0.00019971	0.82581	0.000357845	0.13424
1054	3277	chr3	141348062	143163381	3.17172	3.72054	-0.290717	0.019153	-0.28477	-0.271869	0.00047575	0.658227	0.000755297	0.307916	0.000378791	0.714449	0.000604952	0.249827
1055	2393	chr3	143165104	144407872	2.88845	3.43857	-0.517874	0.114751	-0.418949	-0.403588	0.00047575	0.658227	0.000755297	0.307916	0.000290019	0.755386	0.000508309	0.210433
1056	2906	chr3	144413287	145663879	2.19477	2.67374	-1.14858	-0.0290718	-1.16326	-1.178	0.00047575	0.658227	0.000755297	0.307916	0.000196633	0.833393	0.000307623	0.123576
1057	2645	chr3	145665540	146725217	3.67312	2.80268	-0.369509	0.0241184	-0.37532	-0.345756	0.00047575	0.658227	0.000755297	0.307916	0.000355176	0.728435	0.000560607	0.235404
1058	3899	chr3	146726629	149042363	3.02008	3.92737	-0.735385	-0.00281703	-0.736297	-0.738459	0.00047575	0.658227	0.000755297	0.307916	0.000272534	0.784454	0.000432278	0.175849
1059	2411	chr3	149053824	150250679	3.51927	3.29629	0.15312	0.0109754	0.163294	0.16368	0.00047575	0.658227	0.000755297	0.307916	0.000521984	0.6265	0.000837171	0.341426
1060	1479	chr3	150252240	151305888	2.98817	3.47039	-0.720637	0.0320649	-0.704738	-0.689249	0.00047575	0.658227	0.000755297	0.307916	0.000266783	0.783519	0.00043033	0.178174
1061	3492	chr3	151477401	153254549	2.65485	3.46588	-1.07987	0.0568959	-1.0724	-1.02325	0.00047575	0.658227	0.000755297	0.307916	0.000192252	0.829004	0.000307504	0.131678
1062	2893	chr3	153257406	154713681	2.76093	3.01961	-1.13419	-0.0268993	-1.15148	-1.16143	0.00047575	0.658227	0.000755297	0.307916	0.000198712	0.831975	0.000310064	0.125155
1063	2420	chr3	154716357	156005905	3.03581	3.82288	-0.620181	0.101115	-0.576303	-0.519476	0.00047575	0.658227	0.000755297	0.307916	0.000270851	0.770871	0.000449288	0.193874
1064	2788	chr3	156011133	157311596	3.21965	3.72335	-0.566627	0.0434265	-0.557757	-0.523551	0.00047575	0.658227	0.000755297	0.307916	0.000298896	0.761132	0.000478752	0.201968
1065	4231	chr3	157312876	159477493	4.08014	3.41018	1.60349	0.0256078	1.56951	1.62887	0.00047575	0.658227	0.000755297	0.307916	0.00103543	0.295702	0.00158893	0.687387
1066	4138	chr3	159480334	161523859	3.1044	3.37663	-0.942819	0.0333468	-0.904737	-0.909725	0.00047575	0.658227	0.000755297	0.307916	0.000221238	0.812456	0.000364869	0.148008
1067	5317	chr3	161525058	163249265	3.91407	3.45637	0.64901	-0.0203533	0.633803	0.62847	0.00047575	0.658227	0.000755297	0.307916	0.000724169	0.513022	0.00113233	0.45917
1068	3996	chr3	163256918	165040863	3.40307	2.88349	-0.179814	0.0027862	-0.141873	-0.177296	0.00047575	0.658227	0.000755297	0.307916	0.000417655	0.693612	0.000688706	0.270997
1069	5643	chr3	165065160	167116688	3.06466	3.45593	-0.727524	-0.00472491	-0.731656	-0.732426	0.00047575	0.658227	0.000755297	0.307916	0.000274802	0.783293	0.000434474	0.176989
1070	1823	chr3	167117930	168569159	2.82771	3.63396	-0.774224	0.0331502	-0.779381	-0.7416	0.00047575	0.658227	0.000755297	0.307916	0.000254975	0.79092	0.000402714	0.170498
1071	4266	chr3	168585686	170963758	3.58441	2.53484	-0.194656	-0.0185413	-0.201158	-0.213433	0.00047575	0.658227	0.000755297	0.307916	0.000421751	0.695886	0.000665228	0.267889
1072	2027	chr3	170964909	172294340	3.07916	2.68754	-0.624084	-0.0148886	-0.635177	-0.639462	0.00047575	0.658227	0.000755297	0.307916	0.000301913	0.768155	0.000474027	0.192423
1073	1534	chr3	172310820	173466849	4.04865	3.26413	1.09479	0.00128407	1.1081	1.09541	0.00047575	0.658227	0.000755297	0.307916	0.000879721	0.40779	0.00141534	0.569728
1074	3321	chr3	173478890	175115804	4.44125	2.96275	1.05728	-0.0142431	1.09243	1.04271	0.00047575	0.658227	0.000755297	0.307916	0.000878595	0.416322	0.00144476	0.560423
1075	2302	chr3	175118665	176318239	2.88182	2.79794	-1.08801	0.0365294	-1.07056	-1.05192	0.00047575	0.658227	0.000755297	0.307916	0.000194671	0.829237	0.000314497	0.130626
1076	2928	chr3	176320776	178106741	3.41226	2.82786	-0.880214	0.00385712	-0.879189	-0.876698	0.00047575	0.658227	0.000755297	0.307916	0.000239999	0.80381	0.000381411	0.15588
1077	2209	chr3	178108623	179356087	5.017	3.28302	5.99137	0.0217084	6.03148	6.01261	0.00047575	0.658227	0.000755297	0.307916	0.00149818	0.00529627	0.00247583	0.990473
1078	2614	chr3	179381867	181510576	3.01789	2.88574	-0.546684	-0.00638115	-0.542269	-0.553453	0.00047575	0.658227	0.000755297	0.307916	0.00031859	0.756623	0.000508028	0.204808
1079	2916	chr3	181515848	183766963	3.19086	3.84797	-0.437985	0.0916906	-0.386154	-0.346643	0.00047575	0.658227	0.000755297	0.307916	0.00031567	0.741762	0.000527814	0.223849
1080	1918	chr3	183770242	185067106	2.92872	3.32727	-0.62492	0.024926	-0.626719	-0.600504	0.00047575	0.658227	0.000755297	0.307916	0.00029038	0.769463	0.000460176	0.192586
1081	2317	chr3	185068255	186882254	3.39024	3.70499	-0.285328	0.0329004	-0.259065	-0.252869	0.00047575	0.658227	0.000755297	0.307916	0.000375321	0.713845	0.000611712	0.25093
1082	2801	chr3	186891908	188848647	3.33161	3.23983	-0.58792	0.0421316	-0.587646	-0.546132	0.00047575	0.658227	0.000755297	0.307916	0.000294222	0.764362	0.000467231	0.198553
1083	3200	chr3	188860777	190216905	3.31115	3.18074	-0.766337	-0.0050439	-0.767846	-0.771694	0.00047575	0.658227	0.000755297	0.307916	0.000266228	0.788636	0.000422025	0.171389
1084	4869	chr3	190233523	192325595	3.38575	3.97446	-0.698212	0.0520841	-0.693958	-0.646326	0.00047575	0.658227	0.000755297	0.307916	0.000266525	0.78088	0.000424937	0.181688
1085	2330	chr3	192357901	194023689	3.20273	4.12132	-0.882097	0.0476633	-0.87135	-0.834853	0.00047575	0.658227	0.000755297	0.307916	0.000229747	0.805446	0.000368685	0.155891
1086	920	chr3	194061578	194785968	3.98411	2.58379	-0.238607	-0.00863558	-0.25949	-0.248299	0.00047575	0.658227	0.000755297	0.307916	0.000404549	0.704439	0.000628986	0.259308
1087	1303	chr3	194787548	195971019	2.40863	2.60805	-0.621283	-0.0303428	-0.649384	-0.652377	0.00047575	0.658227	0.000755297	0.307916	0.000307138	0.767313	0.000474098	0.192701
1088	1429	chr3	195972715	197075721	2.70872	2.71769	-0.833495	-0.0102039	-0.848336	-0.844384	0.00047575	0.658227	0.000755297	0.307916	0.000253016	0.797436	0.000395769	0.161984
1089	1223	chr3	197079826	197840299	2.66725	3.72437	-0.88294	0.0497174	-0.871592	-0.834023	0.00047575	0.658227	0.000755297	0.307916	0.000229144	0.805664	0.000367939	0.155743
1090	374	chr4	73981	681940	2.66867	2.58123	-1.12668	0.0186614	-1.07603	-1.11091	0.00047575	0.658227	0.000755297	0.307916	0.000191535	0.833027	0.000319877	0.125935
1091	1587	chr4	698678	1407472	3.6671	2.85824	0.670728	0.00416783	0.643665	0.6743	0.00047575	0.658227	0.000755297	0.307916	0.000715529	0.508324	0.00110564	0.464764
1092	1573	chr4	1512906	2833128	4.06008	3.44683	1.70069	0.0553765	1.70509	1.75545	0.00047575	0.658227	0.000755297	0.307916	0.00103548	0.276434	0.00165119	0.707916
1093	1297	chr4	2845274	3767394	3.25171	3.96476	0.150761	0.12568	0.210882	0.27567	0.00047575	0.658227	0.000755297	0.307916	0.000466356	0.629248	0.00078626	0.341994
1094	830	chr4	3976404	4682768	3.70568	2.52318	1.80859	-0.0388821	1.77033	1.76854	0.00047575	0.658227	0.000755297	0.307916	0.0011714	0.255479	0.00178989	0.728395
1095	1884	chr4	4684642	5470732	3.54798	2.88857	-0.365896	-0.00627954	-0.374384	-0.3727	0.00047575	0.658227	0.000755297	0.307916	0.000366755	0.72703	0.000577336	0.235763
1096	1670	chr4	5504427	6766870	4.01871	2.9808	0.302365	-0.00035804	0.284643	0.301425	0.00047575	0.658227	0.000755297	0.307916	0.000580708	0.593586	0.000905733	0.375495
1097	1355	chr4	6777024	7537988	4.91312	3.92945	4.66699	0.0473069	4.72005	4.71353	0.00047575	0.658227	0.000755297	0.307916	0.00143882	0.01962	0.00240872	0.975605
1098	1343	chr4	7540831	8148159	2.3101	3.4707	-1.17352	0.0019172	-1.17544	-1.17234	0.00047575	0.658227	0.000755297	0.307916	0.000186762	0.837087	0.000295932	0.121019
1099	870	chr4	8171401	8726620	2.34404	2.42072	-1.04732	-0.0128521	-1.05496	-1.06131	0.00047575	0.658227	0.000755297	0.307916	0.00021146	0.823167	0.000333158	0.13496
1100	2896	chr4	9383668	10698265	1.99157	3.53466	-1.43109	0.0206543	-1.4244	-1.41078	0.00047575	0.658227	0.000755297	0.307916	0.000145804	0.861489	0.000233031	0.0963039
1101	3854	chr4	10700753	12320979	3.66108	3.50419	0.24954	0.0336242	0.271221	0.282902	0.00047575	0.658227	0.000755297	0.307916	0.000543446	0.605874	0.000881681	0.363663
1102	4870	chr4	12330063	14271701	3.03938	3.18391	-0.788327	-0.000222501	-0.789531	-0.788754	0.00047575	0.658227	0.000755297	0.307916	0.000260205	0.791737	0.000412601	0.168338
1103	2346	chr4	14273807	15147119	4.35264	2.99074	1.9635	0.0164141	1.93947	1.97951	0.00047575	0.658227	0.000755297	0.307916	0.00115305	0.227634	0.00178711	0.758326
1104	1714	chr4	15151676	15925170	4.00787	2.89579	1.94245	0.0234499	2.16008	1.96508	0.00047575	0.658227	0.000755297	0.307916	0.0011391	0.231286	0.00224812	0.754129
1105	3053	chr4	15927144	17382173	4.41286	3.70047	1.20015	0.0238925	1.1761	1.22373	0.00047575	0.658227	0.000755297	0.307916	0.000898793	0.383544	0.00139301	0.595602
1106	2670	chr4	17385551	18840784	3.45105	2.78944	-0.494106	0.0157705	-0.506127	-0.478696	0.00047575	0.658227	0.000755297	0.307916	0.000325099	0.748944	0.000509957	0.213679
1107	4096	chr4	18842361	20543817	3.66237	2.96275	0.352915	0.00571384	0.355036	0.358385	0.00047575	0.658227	0.000755297	0.307916	0.000595502	0.582226	0.00094742	0.387536
1108	4286	chr4	20545268	22316708	3.5408	4.27656	0.204532	0.0492515	0.184763	0.253569	0.00047575	0.658227	0.000755297	0.307916	0.000520084	0.616074	0.000809518	0.353528
1109	3108	chr4	22320535	24133750	3.94664	3.8367	1.06863	-0.00395437	1.06118	1.06435	0.00047575	0.658227	0.000755297	0.307916	0.00087417	0.413786	0.00137753	0.563371
1110	2611	chr4	24136683	25595530	3.02757	3.10512	-0.845414	0.014239	-0.829689	-0.831565	0.00047575	0.658227	0.000755297	0.307916	0.000244678	0.799713	0.000394605	0.16057
1111	2115	chr4	25616073	27339904	3.30107	3.73744	0.192057	0.0673723	0.171734	0.259003	0.00047575	0.658227	0.000755297	0.307916	0.000506957	0.619181	0.000788648	0.350832
1112	1432	chr4	27349805	27964816	3.30187	2.53828	-0.140556	0.00968738	-0.151543	-0.131545	0.00047575	0.658227	0.000755297	0.307916	0.000426907	0.686403	0.000670347	0.278805
1113	4524	chr4	27966301	29759187	3.98111	2.96094	0.712075	0.000564129	0.690422	0.712427	0.00047575	0.658227	0.000755297	0.307916	0.000733762	0.498364	0.00113996	0.475075
1114	1672	chr4	29766633	30453297	3.34622	3.8242	-0.47989	0.0336892	-0.481598	-0.446781	0.00047575	0.658227	0.000755297	0.307916	0.000323134	0.747177	0.000512129	0.21618
1115	2951	chr4	30454957	31776626	4.55616	4.37273	1.78226	0.0984233	1.79567	1.88037	0.00047575	0.658227	0.000755297	0.307916	0.00101527	0.260793	0.00163359	0.724843
1116	3431	chr4	31784698	33121498	3.66613	3.43434	0.442745	0.0258833	0.46957	0.468331	0.00047575	0.658227	0.000755297	0.307916	0.000616298	0.562014	0.00100503	0.40922
1117	2459	chr4	33222401	35148826	3.51945	2.79066	0.50674	0.0304493	0.615573	0.536716	0.00047575	0.658227	0.000755297	0.307916	0.000636818	0.54722	0.00112725	0.424706
1118	2662	chr4	35156419	36019457	2.85156	3.08478	-0.682468	-0.00043679	-0.690483	-0.683275	0.00047575	0.658227	0.000755297	0.307916	0.00028397	0.777091	0.00044723	0.183644
1119	3576	chr4	36020436	37253250	2.45741	3.16798	-1.11228	0.00758272	-1.11626	-1.10497	0.00047575	0.658227	0.000755297	0.307916	0.000195967	0.830859	0.000309877	0.127764
1120	3498	chr4	37255844	38906717	3.71772	4.47225	-0.63153	0.12701	-0.619506	-0.504781	0.00047575	0.658227	0.000755297	0.307916	0.000261756	0.773254	0.000420588	0.192307
1121	2530	chr4	38909276	40189325	3.096	2.96356	-0.902776	0.0258151	-0.899436	-0.877349	0.00047575	0.658227	0.000755297	0.307916	0.000230557	0.807341	0.000367255	0.153065
1122	3497	chr4	40206363	42206574	3.12493	3.64828	-0.942045	0.026233	-0.933098	-0.916096	0.00047575	0.658227	0.000755297	0.307916	0.000222905	0.812146	0.000357062	0.148062
1123	4784	chr4	42225125	43963518	3.37791	3.12303	-0.300269	0.00944431	-0.290676	-0.291035	0.00047575	0.658227	0.000755297	0.307916	0.000379613	0.715888	0.00060848	0.247974
1124	3250	chr4	43967465	45187835	3.3977	3.54561	-0.0773017	0.088088	-0.0820396	0.0105054	0.00047575	0.658227	0.000755297	0.307916	0.000413961	0.675747	0.000654095	0.292515
1125	3331	chr4	45190514	47410503	3.46053	3.67058	0.0614261	0.0528584	0.0666879	0.113997	0.00047575	0.658227	0.000755297	0.307916	0.000471476	0.646749	0.00075246	0.321621
1126	1309	chr4	47413121	48122948	2.89816	2.91508	-0.64459	0.0081991	-0.63519	-0.637163	0.00047575	0.658227	0.000755297	0.307916	0.000290447	0.77191	0.000465466	0.189386
1127	2756	chr4	48123600	53875867	2.74035	2.8102	-0.916034	-0.0170621	-0.92774	-0.933456	0.00047575	0.658227	0.000755297	0.307916	0.000237557	0.807576	0.000372754	0.151097
1128	2803	chr4	53879402	55424655	3.20122	3.36365	-0.761401	0.031759	-0.734707	-0.730008	0.00047575	0.658227	0.000755297	0.307916	0.000258031	0.789102	0.00042073	0.172329
1129	2325	chr4	55434828	56542067	3.03532	2.41212	-0.458296	-0.0302442	-0.479411	-0.488964	0.00047575	0.658227	0.000755297	0.307916	0.000349477	0.741849	0.000543234	0.219358
1130	4975	chr4	56548572	58934152	3.86884	3.52095	-0.941155	0.00721343	-0.936056	-0.934143	0.00047575	0.658227	0.000755297	0.307916	0.000227181	0.811409	0.000362515	0.148072
1131	4527	chr4	58946946	60740620	2.90857	3.32731	-1.10402	-0.00162197	-1.08911	-1.10587	0.00047575	0.658227	0.000755297	0.307916	0.000199127	0.829649	0.000320882	0.128642
1132	4091	chr4	60748237	62362531	3.43245	3.17526	-1.03137	0.00743242	-1.03043	-1.02419	0.00047575	0.658227	0.000755297	0.307916	0.000210236	0.821964	0.000334084	0.137052
1133	3924	chr4	62375160	64339791	2.83926	3.53234	-0.912963	0.0625299	-0.888018	-0.850686	0.00047575	0.658227	0.000755297	0.307916	0.000220645	0.809734	0.000359142	0.151983
1134	5160	chr4	64344212	66598615	3.76748	2.74625	0.158337	-0.00284852	0.146492	0.155299	0.00047575	0.658227	0.000755297	0.307916	0.000530798	0.625063	0.000832767	0.342503
1135	3079	chr4	66601246	68058407	5.09583	3.10903	6.51957	0.0393487	6.49743	6.55862	0.00047575	0.658227	0.000755297	0.307916	0.00147543	0.00313032	0.00229106	0.992954
1136	1579	chr4	68061006	68854579	2.54794	3.22859	-1.11122	0.0425807	-1.09431	-1.06927	0.00047575	0.658227	0.000755297	0.307916	0.000189678	0.831963	0.000306268	0.128023
1137	2776	chr4	68854782	71048920	3.15414	3.72762	-0.998413	0.0771798	-0.966902	-0.921591	0.00047575	0.658227	0.000755297	0.307916	0.000202271	0.820453	0.000331403	0.141368
1138	2165	chr4	71050620	72138216	2.1071	3.21444	-1.19171	0.129134	-1.13099	-1.06304	0.00047575	0.658227	0.000755297	0.307916	0.00016265	0.84311	0.000274385	0.119726
1139	3828	chr4	72140569	74588006	4.23185	3.09142	1.46446	-0.0104455	1.50103	1.45374	0.00047575	0.658227	0.000755297	0.307916	0.00102525	0.324548	0.00168829	0.656483
1140	4515	chr4	74600211	77129840	3.30261	2.47779	-0.36898	-0.0124665	-0.376863	-0.381667	0.00047575	0.658227	0.000755297	0.307916	0.000368052	0.72734	0.000579728	0.235209
1141	4108	chr4	77131294	79088048	3.28768	3.48858	-0.92245	-0.0088383	-0.938422	-0.931527	0.00047575	0.658227	0.000755297	0.307916	0.000234408	0.80862	0.000366246	0.150343
1142	3490	chr4	79095407	80988744	3.29506	2.9975	-0.272046	0.0387913	-0.241839	-0.233548	0.00047575	0.658227	0.000755297	0.307916	0.000376898	0.711567	0.000616711	0.253511
1143	1626	chr4	80993133	82123667	2.69047	2.85727	-0.900507	-0.00719284	-0.914112	-0.908303	0.00047575	0.658227	0.000755297	0.307916	0.000238445	0.80602	0.000373437	0.153128
1144	2172	chr4	82130549	83368980	5.9636	3.90934	10.421	0.0946604	10.5398	10.5152	0.00047575	0.658227	0.000755297	0.307916	0.00140061	6.34781e-05	0.00250402	0.996029
1145	2244	chr4	83378872	84797585	3.63731	2.52682	-0.250824	-0.0326186	-0.273309	-0.283883	0.00047575	0.658227	0.000755297	0.307916	0.000410209	0.705939	0.000636764	0.256863
1146	3690	chr4	84808029	86929179	3.824	3.63212	-0.110514	0.0135399	-0.0710922	-0.0972607	0.00047575	0.658227	0.000755297	0.307916	0.00043452	0.680584	0.000717577	0.284983
1147	1120	chr4	86932486	87532951	3.04532	2.59697	-0.564224	0.0354186	-0.523099	-0.529741	0.00047575	0.658227	0.000755297	0.307916	0.000301818	0.760613	0.000499281	0.202197
1148	3820	chr4	87534736	89235870	3.05237	2.99706	-0.958678	0.0269669	-0.931415	-0.931981	0.00047575	0.658227	0.000755297	0.307916	0.00021961	0.814159	0.000358287	0.145982
1149	1566	chr4	89239492	90229400	2.75802	2.78577	-1.14826	-0.0121565	-1.15622	-1.16105	0.00047575	0.658227	0.000755297	0.307916	0.000193535	0.83399	0.000304818	0.123668
1150	2550	chr4	90235979	91559895	2.84045	4.23812	-1.06654	-0.0058234	-1.07307	-1.07275	0.00047575	0.658227	0.000755297	0.307916	0.000206554	0.825455	0.000325789	0.132859
1151	4741	chr4	91562011	94230511	5.08823	2.63953	4.84465	-0.0139912	4.85713	4.83044	0.00047575	0.658227	0.000755297	0.307916	0.0015338	0.0164696	0.00246561	0.978703
1152	3683	chr4	94238025	96172526	3.33279	3.6743	-0.591409	0.0879557	-0.579869	-0.503711	0.00047575	0.658227	0.000755297	0.307916	0.000280719	0.766149	0.000450841	0.198341
1153	3087	chr4	96189661	97539664	3.09541	3.85443	-0.84427	0.129628	-0.809358	-0.714953	0.00047575	0.658227	0.000755297	0.307916	0.000219166	0.803025	0.000360309	0.161432
1154	3456	chr4	97541680	99411237	4.50961	3.50617	1.36255	0.0443003	1.32269	1.40659	0.00047575	0.658227	0.000755297	0.307916	0.000937482	0.347096	0.00143017	0.634078
1155	3125	chr4	99426471	100674740	4.03713	3.94279	1.28905	0.0880593	1.43432	1.37674	0.00047575	0.658227	0.000755297	0.307916	0.00087369	0.363721	0.00160393	0.617293
1156	4941	chr4	100679579	103220401	3.53842	3.95259	-0.378201	0.0604429	-0.174454	-0.318036	0.00047575	0.658227	0.000755297	0.307916	0.000340629	0.730766	0.000662988	0.234134
1157	2814	chr4	103224534	105303155	5.83482	3.29171	7.68637	-0.00137254	7.62049	7.68466	0.00047575	0.658227	0.000755297	0.307916	0.00154019	0.00097685	0.00228929	0.995145
1158	3637	chr4	105318917	107500922	4.2445	3.2844	0.866863	0.012542	0.86451	0.879135	0.00047575	0.658227	0.000755297	0.307916	0.000784055	0.461653	0.00124183	0.513724
1159	2220	chr4	107502557	108801664	3.1172	3.59156	-0.827486	0.0587079	-0.808841	-0.769219	0.00047575	0.658227	0.000755297	0.307916	0.000237988	0.79877	0.000384939	0.163273
1160	4229	chr4	108826777	111253002	3.37243	2.89972	-0.866294	0.0265847	-0.872467	-0.839937	0.00047575	0.658227	0.000755297	0.307916	0.000237585	0.802764	0.000374867	0.157877
1161	3861	chr4	111257748	113822098	3.28097	3.52064	-0.848688	-0.00743893	-0.853876	-0.856385	0.00047575	0.658227	0.000755297	0.307916	0.000249134	0.799428	0.000393476	0.160009
1162	3314	chr4	113918577	115656533	3.01004	3.73758	-0.753174	-0.000424517	-0.76173	-0.753895	0.00047575	0.658227	0.000755297	0.307916	0.000267951	0.786987	0.000421773	0.173299
1163	3210	chr4	115667833	117275542	3.88759	3.20556	0.579025	0.0219759	0.682878	0.60065	0.00047575	0.658227	0.000755297	0.307916	0.000668806	0.530119	0.00117799	0.442329
1164	2759	chr4	117280184	118479238	3.13795	3.34568	-0.547933	-0.0294152	-0.568068	-0.577706	0.00047575	0.658227	0.000755297	0.307916	0.0003254	0.756142	0.000506304	0.204428
1165	2853	chr4	118480441	119932620	2.84913	2.95212	-0.872645	0.00732388	-0.876943	-0.865667	0.00047575	0.658227	0.000755297	0.307916	0.000240734	0.80297	0.000380548	0.156899
1166	1212	chr4	119934644	120392443	2.20401	2.91878	-1.45075	0.0244127	-1.42625	-1.42718	0.00047575	0.658227	0.000755297	0.307916	0.000142727	0.863288	0.000232211	0.0945787
1167	5706	chr4	120392684	122656144	3.69793	3.23936	-0.4671	-0.0239606	-0.489692	-0.491233	0.00047575	0.658227	0.000755297	0.307916	0.000344975	0.743425	0.000535445	0.217952
1168	3153	chr4	122661021	124283682	4.24071	3.30211	0.955526	0.10994	0.939366	1.06519	0.00047575	0.658227	0.000755297	0.307916	0.000743416	0.441565	0.00116132	0.536922
1169	1924	chr4	124288230	125210693	2.94683	3.32055	-0.956302	0.0163984	-0.966072	-0.940407	0.00047575	0.658227	0.000755297	0.307916	0.00022231	0.813569	0.000349506	0.14619
1170	3080	chr4	125211533	126476873	2.90832	3.87392	-1.11736	0.0647323	-1.08504	-1.05295	0.00047575	0.658227	0.000755297	0.307916	0.000184687	0.833312	0.000302839	0.127485
1171	1594	chr4	126497169	127267782	2.90711	3.25051	-1.16545	0.00471165	-1.17583	-1.16135	0.00047575	0.658227	0.000755297	0.307916	0.000187584	0.83635	0.000294732	0.121908
1172	1381	chr4	127281188	127829895	3.52751	2.52046	0.015805	-0.0252953	-0.0101823	-0.0101985	0.00047575	0.658227	0.000755297	0.307916	0.000492974	0.654593	0.000762565	0.310875
1173	1147	chr4	127830887	128996298	3.36244	2.35848	-0.77124	-0.0268596	-0.78748	-0.798972	0.00047575	0.658227	0.000755297	0.307916	0.000270786	0.788685	0.000422973	0.170465
1174	2421	chr4	129000595	130587231	3.87092	3.2009	0.334914	0.017612	0.317851	0.352131	0.00047575	0.658227	0.000755297	0.307916	0.000582253	0.586551	0.000908741	0.383392
1175	1217	chr4	130593382	131282974	2.63306	2.86311	-0.709169	0.0134665	-0.694889	-0.696537	0.00047575	0.658227	0.000755297	0.307916	0.000274171	0.781367	0.000441532	0.179706
1176	3177	chr4	131284886	132949658	4.87499	3.49577	3.1254	0.00894912	3.08197	3.13406	0.00047575	0.658227	0.000755297	0.307916	0.00138948	0.0851904	0.00211216	0.907123
1177	3837	chr4	132957886	134611170	2.32781	2.8803	-1.36985	0.00924001	-1.36458	-1.36087	0.00047575	0.658227	0.000755297	0.307916	0.000155764	0.855842	0.000248595	0.101723
1178	3715	chr4	134629540	136565800	4.5423	3.85108	2.69833	0.0137955	2.90582	2.71176	0.00047575	0.658227	0.000755297	0.307916	0.00131931	0.124584	0.00257747	0.865428
1179	4472	chr4	136567165	138538043	2.95056	3.27303	-0.586281	-0.00109006	-0.586321	-0.587594	0.00047575	0.658227	0.000755297	0.307916	0.00030711	0.762845	0.000487546	0.198508
1180	1989	chr4	138545488	139555962	3.67872	3.31047	-0.927693	-0.0330848	-0.938364	-0.961284	0.00047575	0.658227	0.000755297	0.307916	0.000238862	0.808475	0.00037519	0.14949
1181	1971	chr4	139561667	141081070	4.41167	3.34912	3.17048	0.0502667	3.12842	3.2203	0.00047575	0.658227	0.000755297	0.307916	0.00133911	0.0817939	0.00203839	0.910973
1182	4108	chr4	141117653	143441052	3.12041	3.34229	-0.723824	0.0217547	-0.720481	-0.70231	0.00047575	0.658227	0.000755297	0.307916	0.000268717	0.783597	0.000428041	0.177702
1183	3929	chr4	143444109	146174823	3.08896	3.21554	-0.434048	0.0481458	-0.426654	-0.386149	0.00047575	0.658227	0.000755297	0.307916	0.000330222	0.739974	0.000528148	0.224214
1184	3708	chr4	146180194	148519831	3.27017	3.02687	-0.339081	-0.0139361	-0.351977	-0.353283	0.00047575	0.658227	0.000755297	0.307916	0.000377062	0.722134	0.00059095	0.240602
1185	2919	chr4	148522294	150679464	4.45008	3.04705	0.771541	-0.0123383	0.745281	0.758869	0.00047575	0.658227	0.000755297	0.307916	0.000766226	0.484082	0.00118493	0.489675
1186	3068	chr4	150685519	152780739	3.67435	3.78631	-0.755106	0.152848	-0.720992	-0.602562	0.00047575	0.658227	0.000755297	0.307916	0.000230807	0.791709	0.000379144	0.174001
1187	2444	chr4	152783783	154476924	3.5057	2.77196	-0.963885	-0.00848619	-0.971429	-0.972776	0.00047575	0.658227	0.000755297	0.307916	0.000226208	0.813634	0.000356427	0.145111
1188	1007	chr4	154479430	155049484	2.40524	3.62301	-1.36145	0.108124	-1.33127	-1.25429	0.00047575	0.658227	0.000755297	0.307916	0.000142745	0.85859	0.000233565	0.102838
1189	4609	chr4	155057837	157484641	3.0996	3.15645	-0.955061	0.021565	-0.956219	-0.933709	0.00047575	0.658227	0.000755297	0.307916	0.000221435	0.813552	0.000351141	0.146411
1190	2422	chr4	157486535	158737934	2.79299	2.51867	-1.03791	-0.0153595	-1.04521	-1.05368	0.00047575	0.658227	0.000755297	0.307916	0.000213678	0.821945	0.000336766	0.136133
1191	3881	chr4	158752068	161055488	4.00321	4.34465	0.281514	0.0172319	0.376782	0.298443	0.00047575	0.658227	0.000755297	0.307916	0.000563379	0.59844	0.000983815	0.370857
1192	1908	chr4	161078493	161823218	3.64268	3.52543	0.336638	0.033295	0.321267	0.369438	0.00047575	0.658227	0.000755297	0.307916	0.000574091	0.586458	0.000897519	0.383954
1193	4265	chr4	161827555	163243053	3.04542	3.2316	-0.685568	-0.00219603	-0.699716	-0.687993	0.00047575	0.658227	0.000755297	0.307916	0.000283725	0.777463	0.000444112	0.183189
1194	2278	chr4	163244345	164477846	3.55816	4.27134	-0.546871	0.082638	-0.534885	-0.46465	0.00047575	0.658227	0.000755297	0.307916	0.000292373	0.759148	0.000469766	0.205447
1195	2788	chr4	164478300	165821831	2.85196	3.18471	-0.697351	-0.0126265	-0.700457	-0.710338	0.00047575	0.658227	0.000755297	0.307916	0.000283842	0.778834	0.000449227	0.181338
1196	2322	chr4	165833645	167016634	3.05343	3.53048	-0.517545	0.04371	-0.509068	-0.474256	0.00047575	0.658227	0.000755297	0.307916	0.000310683	0.753466	0.000497436	0.209977
1197	1982	chr4	167019072	167850572	3.05118	3.39328	-0.403014	0.0197929	-0.414453	-0.383706	0.00047575	0.658227	0.000755297	0.307916	0.000347625	0.734058	0.000545609	0.229377
1198	4037	chr4	167853560	169673829	3.45607	3.27866	-0.662157	-0.0102419	-0.645819	-0.672657	0.00047575	0.658227	0.000755297	0.307916	0.000291428	0.773839	0.000470289	0.186648
1199	1661	chr4	169683460	170770486	3.37233	2.76052	-0.409543	0.00325715	-0.428294	-0.406864	0.00047575	0.658227	0.000755297	0.307916	0.000351442	0.73473	0.000547582	0.228072
1200	4749	chr4	170781385	172557879	2.68014	3.67462	-1.13763	-0.00827443	-1.1443	-1.14612	0.00047575	0.658227	0.000755297	0.307916	0.000194609	0.832977	0.000306906	0.124891
1201	2373	chr4	172586799	174262102	2.77628	3.16291	-0.553883	-0.0317582	-0.562922	-0.586066	0.00047575	0.658227	0.000755297	0.307916	0.000324596	0.757	0.000510689	0.203432
1202	3924	chr4	174315913	176568716	3.37864	3.70201	-0.515931	0.0107684	-0.520234	-0.505413	0.00047575	0.658227	0.000755297	0.307916	0.000321094	0.752267	0.000507577	0.210017
1203	4592	chr4	176572430	178990324	3.29302	3.65458	-0.745268	0.00981996	-0.743153	-0.735665	0.00047575	0.658227	0.000755297	0.307916	0.00026706	0.786205	0.000424879	0.174515
1204	2176	chr4	179013633	180118891	2.94096	2.83061	-1.01294	-0.0143481	-1.02365	-1.02774	0.00047575	0.658227	0.000755297	0.307916	0.000218116	0.819155	0.00034259	0.139095
1205	4717	chr4	180133515	182065498	3.50567	3.10295	-0.712978	-0.0127337	-0.708688	-0.725929	0.00047575	0.658227	0.000755297	0.307916	0.000280253	0.781013	0.000446839	0.179052
1206	2939	chr4	182072085	183366362	3.22642	3.5621	-1.06081	0.00685774	-1.05756	-1.05429	0.00047575	0.658227	0.000755297	0.307916	0.000205071	0.825249	0.000326629	0.133595
1207	2309	chr4	183376239	184927894	2.66249	2.89663	-0.998333	-0.0145116	-1.00265	-1.01328	0.00047575	0.658227	0.000755297	0.307916	0.000220905	0.817466	0.000349195	0.140853
1208	3230	chr4	184952645	186901888	3.44834	3.97772	-0.9504	0.0568386	-0.932881	-0.893867	0.00047575	0.658227	0.000755297	0.307916	0.000214911	0.814129	0.00034722	0.147185
1209	2674	chr4	186910924	188470619	2.53602	3.57742	-1.17959	-0.0179691	-1.18586	-1.19794	0.00047575	0.658227	0.000755297	0.307916	0.000189331	0.836963	0.000298703	0.120312
1210	2479	chr4	188475669	189693376	3.93726	3.21488	0.634275	0.0188305	0.599862	0.652731	0.00047575	0.658227	0.000755297	0.307916	0.000691632	0.517116	0.00106088	0.455979
1211	2388	chr4	189693511	190886229	3.94969	2.74598	0.0175837	0.00248099	-0.00630736	0.0196627	0.00047575	0.658227	0.000755297	0.307916	0.000480464	0.654785	0.000744773	0.311615
1212	1706	chr5	38139	969285	2.00503	2.96084	-1.43463	0.0188767	-1.4262	-1.41634	0.00047575	0.658227	0.000755297	0.307916	0.000145589	0.861739	0.000233092	0.0959681
1213	1806	chr5	986040	2125330	4.63892	3.50407	1.73774	-0.0101921	1.74784	1.72698	0.00047575	0.658227	0.000755297	0.307916	0.00111621	0.268923	0.00179007	0.714705
1214	3215	chr5	2133412	3360114	3.99415	2.92298	0.163451	0.00612758	0.167957	0.169267	0.00047575	0.658227	0.000755297	0.307916	0.000527989	0.624162	0.000842017	0.34372
1215	2380	chr5	3366964	4600372	3.66158	2.47163	0.824151	-0.0228519	0.795839	0.80089	0.00047575	0.658227	0.000755297	0.307916	0.000794855	0.47145	0.00122668	0.50262
1216	2724	chr5	4633275	5972169	2.58562	3.98112	-1.21349	0.056732	-1.18848	-1.15712	0.00047575	0.658227	0.000755297	0.307916	0.000171061	0.84294	0.000278451	0.117134
1217	2889	chr5	5973626	7141168	4.80122	5.24451	2.36453	0.102649	2.32013	2.46688	0.00047575	0.658227	0.000755297	0.307916	0.00114936	0.165628	0.00174548	0.824069
1218	3250	chr5	7148701	8444919	5.76411	4.11962	7.29454	0.0443582	7.30976	7.3386	0.00047575	0.658227	0.000755297	0.307916	0.00147055	0.00144465	0.00237044	0.994646
1219	2703	chr5	8451757	9717016	2.80762	4.36504	-1.17635	0.037225	-1.15912	-1.1395	0.00047575	0.658227	0.000755297	0.307916	0.000180087	0.838552	0.000290875	0.120932
1220	2672	chr5	9721047	11170506	2.69203	3.89745	-1.1459	-0.0108945	-1.15342	-1.15717	0.00047575	0.658227	0.000755297	0.307916	0.000193695	0.833763	0.000305205	0.123959
1221	3621	chr5	11175485	13464218	3.36695	4.12071	0.155027	0.0125001	0.132395	0.167267	0.00047575	0.658227	0.000755297	0.307916	0.000521854	0.626105	0.00080995	0.341915
1222	2399	chr5	13471156	14750800	2.95993	3.68445	-1.18287	0.0444907	-1.16459	-1.13879	0.00047575	0.658227	0.000755297	0.307916	0.000177816	0.839464	0.000287505	0.120272
1223	3084	chr5	14764442	16948041	3.2463	3.79965	-0.58274	-0.00547861	-0.596042	-0.588536	0.00047575	0.658227	0.000755297	0.307916	0.000309292	0.762196	0.000484541	0.199024
1224	1125	chr5	16964690	18047836	2.97759	3.66743	-0.921955	0.0352696	-0.889593	-0.887603	0.00047575	0.658227	0.000755297	0.307916	0.000224804	0.810063	0.000368636	0.150584
1225	4548	chr5	18054106	19914537	3.35694	3.24927	0.0474382	0.0904134	0.138771	0.137617	0.00047575	0.658227	0.000755297	0.307916	0.000450298	0.65037	0.000783256	0.318947
1226	3222	chr5	19918383	22125545	2.30962	3.50971	-1.26066	0.00946467	-1.25501	-1.2515	0.00047575	0.658227	0.000755297	0.307916	0.000171676	0.845888	0.000274093	0.112134
1227	2625	chr5	22193967	23493956	3.91444	2.81783	1.45069	-0.0169956	1.43854	1.43332	0.00047575	0.658227	0.000755297	0.307916	0.00102715	0.327508	0.001611	0.653343
1228	6161	chr5	23495320	26183141	3.61961	4.06011	-0.646627	0.0498265	-0.63921	-0.596958	0.00047575	0.658227	0.000755297	0.307916	0.000278553	0.773341	0.000445521	0.189467
1229	1479	chr5	26187322	26857528	2.55391	2.48432	-1.19024	0.0112741	-1.18963	-1.17964	0.00047575	0.658227	0.000755297	0.307916	0.000182391	0.839097	0.000289739	0.119306
1230	1848	chr5	26857604	27984258	2.76904	2.65695	-0.667015	-0.00172406	-0.680367	-0.669266	0.00047575	0.658227	0.000755297	0.307916	0.000287932	0.774851	0.000451055	0.185937
1231	3729	chr5	27986026	29713357	2.71475	2.60719	-1.07639	-0.0216585	-1.08691	-1.09832	0.00047575	0.658227	0.000755297	0.307916	0.000207924	0.825974	0.000326644	0.131655
1232	3971	chr5	29728498	31388980	4.14655	3.63121	1.17138	0.00515491	1.19998	1.17628	0.00047575	0.658227	0.000755297	0.307916	0.000904717	0.389962	0.00147798	0.588425
1233	3792	chr5	31392148	33484397	4.09192	3.8517	-0.0343631	0.0286339	0.117263	-0.0060454	0.00047575	0.658227	0.000755297	0.307916	0.000451844	0.6658	0.00083479	0.300843
1234	2670	chr5	33500988	35047211	3.33311	2.82016	-0.919922	0.0060721	-0.922254	-0.914221	0.00047575	0.658227	0.000755297	0.307916	0.000231578	0.808815	0.000366796	0.15074
1235	2951	chr5	35060054	36427312	2.388	3.45096	-1.2439	0.0791895	-1.19307	-1.16506	0.00047575	0.658227	0.000755297	0.307916	0.000162969	0.846665	0.000272219	0.114129
1236	3863	chr5	36435034	38799793	3.37837	4.01384	-0.863603	0.0280836	-0.849142	-0.835779	0.00047575	0.658227	0.000755297	0.307916	0.00023778	0.802467	0.000382997	0.158239
1237	3532	chr5	38804071	40286967	2.31881	3.00947	-1.37828	-0.0249309	-1.38703	-1.4035	0.00047575	0.658227	0.000755297	0.307916	0.000159727	0.855319	0.000251373	0.100805
1238	3540	chr5	40288749	41888009	3.42122	3.28523	-0.868632	-0.00756893	-0.87667	-0.876481	0.00047575	0.658227	0.000755297	0.307916	0.000245023	0.801972	0.000385882	0.157345
1239	3392	chr5	41888758	43982795	3.85432	3.6407	0.790268	0.0140998	0.761132	0.804092	0.00047575	0.658227	0.000755297	0.307916	0.000753832	0.479939	0.00116241	0.494689
1240	4956	chr5	43983661	50162580	3.72011	2.44389	-0.610484	-0.00832277	-0.623504	-0.619006	0.00047575	0.658227	0.000755297	0.307916	0.000303303	0.766283	0.000475293	0.194639
1241	4076	chr5	50164662	52131315	3.5681	3.46294	-0.183222	0.0405516	-0.177897	-0.14291	0.00047575	0.658227	0.000755297	0.307916	0.000401712	0.695177	0.00064116	0.270692
1242	3923	chr5	52137602	53702093	3.1471	3.1928	-0.826498	-0.000269098	-0.829301	-0.827021	0.00047575	0.658227	0.000755297	0.307916	0.000252068	0.796786	0.000399061	0.163059
1243	3784	chr5	53704517	55416143	4.37488	3.00463	1.47507	0.00222516	1.4316	1.47705	0.00047575	0.658227	0.000755297	0.307916	0.00101634	0.322394	0.0015449	0.6591
1244	2090	chr5	55424472	56617577	4.22373	2.93926	0.75706	-0.00888465	0.800425	0.747659	0.00047575	0.658227	0.000755297	0.307916	0.000758037	0.487575	0.00125679	0.486028
1245	1540	chr5	56621197	57338413	3.57046	2.96144	-0.796203	0.0504519	-0.774275	-0.7464	0.00047575	0.658227	0.000755297	0.307916	0.000246235	0.794409	0.000399587	0.167507
1246	2993	chr5	57341758	58523945	2.90707	3.33056	-1.14223	0.0582923	-1.1143	-1.08428	0.00047575	0.658227	0.000755297	0.307916	0.00018184	0.83573	0.000296865	0.124713
1247	4178	chr5	58524622	60934459	3.52157	3.8119	-0.940155	0.0138656	-0.922721	-0.926534	0.00047575	0.658227	0.000755297	0.307916	0.000225928	0.811508	0.00036499	0.148231
1248	1129	chr5	60939264	61672733	3.17143	4.01701	-0.0369714	0.0553164	-0.0224025	0.017483	0.00047575	0.658227	0.000755297	0.307916	0.000439651	0.66709	0.000708228	0.300477
1249	3073	chr5	61673670	63214457	3.61419	3.00924	0.0441009	0.038644	0.0866151	0.0824051	0.00047575	0.658227	0.000755297	0.307916	0.000472412	0.650051	0.00078257	0.317695
1250	971	chr5	63221421	63966957	2.74237	1.91722	-1.14594	-0.0435404	-1.1631	-1.19051	0.00047575	0.658227	0.000755297	0.307916	0.000199853	0.832669	0.000311885	0.12371
1251	3485	chr5	63968893	65910719	3.80643	3.70559	-0.307874	0.0858393	-0.258978	-0.222324	0.00047575	0.658227	0.000755297	0.307916	0.000350621	0.719153	0.000584536	0.247198
1252	3554	chr5	65913106	67834881	4.25704	3.3262	0.832347	0.0561017	0.829951	0.888183	0.00047575	0.658227	0.000755297	0.307916	0.000738868	0.470375	0.00117021	0.505673
1253	2160	chr5	67853546	71239861	2.82308	3.29143	-0.789523	-0.0298571	-0.800732	-0.819846	0.00047575	0.658227	0.000755297	0.307916	0.000267456	0.790985	0.000419878	0.167934
1254	4588	chr5	71244650	73751391	3.23809	5.09677	-0.508334	0.0359103	-0.519279	-0.47263	0.00047575	0.658227	0.000755297	0.307916	0.000315296	0.751758	0.000495113	0.211485
1255	3482	chr5	73764992	75795407	3.27065	3.25927	-0.698127	0.00367274	-0.707443	-0.694735	0.00047575	0.658227	0.000755297	0.307916	0.000279252	0.779437	0.000439227	0.181352
1256	3430	chr5	75809208	77621877	3.74839	3.94095	-0.0637273	0.00772889	-0.00879531	-0.0563072	0.00047575	0.658227	0.000755297	0.307916	0.000451702	0.671246	0.000757613	0.294529
1257	2804	chr5	77624910	79392732	3.99445	3.0318	0.501378	0.0377371	0.479168	0.538785	0.00047575	0.658227	0.000755297	0.307916	0.000630428	0.548625	0.000978878	0.42358
1258	2505	chr5	79394161	80479164	4.22076	3.25674	0.0826038	0.0300068	0.138683	0.112187	0.00047575	0.658227	0.000755297	0.307916	0.000488964	0.641846	0.000821052	0.325971
1259	2393	chr5	80484109	82024353	3.53613	3.16347	-0.292032	-0.0101821	-0.307597	-0.302623	0.00047575	0.658227	0.000755297	0.307916	0.000389284	0.713953	0.00060848	0.249299
1260	2385	chr5	82028130	83963326	3.14703	2.96478	-1.0904	0.0143542	-1.09306	-1.07646	0.00047575	0.658227	0.000755297	0.307916	0.000198444	0.828754	0.000314213	0.130241
1261	5103	chr5	83974660	85767043	3.73419	2.98899	-0.200739	0.00767033	-0.216703	-0.193257	0.00047575	0.658227	0.000755297	0.307916	0.000409397	0.697673	0.000639661	0.266961
1262	2297	chr5	85768319	87388421	2.93395	2.86859	-1.01669	-0.00573598	-1.02309	-1.02285	0.00047575	0.658227	0.000755297	0.307916	0.000215625	0.819873	0.00034014	0.138699
1263	1425	chr5	87391401	88875673	3.18769	3.39873	0.24981	0.0471724	0.228042	0.296339	0.00047575	0.658227	0.000755297	0.307916	0.000536539	0.606169	0.000833463	0.3638
1264	1946	chr5	88895356	90420644	4.9179	3.89259	4.34978	-0.00275035	4.63177	4.34626	0.00047575	0.658227	0.000755297	0.307916	0.00149982	0.0267149	0.00315676	0.967301
1265	1965	chr5	90424279	91838767	5.12723	2.96835	4.4297	-0.00596249	4.43677	4.42322	0.00047575	0.658227	0.000755297	0.307916	0.00150864	0.0247285	0.0024121	0.970118
1266	1935	chr5	91843369	93805390	3.81342	3.2992	0.0258499	0.0470494	0.0164832	0.0724128	0.00047575	0.658227	0.000755297	0.307916	0.000462819	0.654056	0.000727917	0.313825
1267	3093	chr5	93885263	95962417	4.02249	3.51948	-0.0442637	0.0200793	-0.0515154	-0.0244983	0.00047575	0.658227	0.000755297	0.307916	0.000452508	0.667678	0.000713207	0.29872
1268	3576	chr5	95963902	97312439	2.33091	3.46552	-1.28235	0.0648335	-1.26733	-1.21779	0.00047575	0.658227	0.000755297	0.307916	0.000159689	0.849856	0.000257356	0.110247
1269	4050	chr5	97317922	99258312	2.35257	3.25323	-1.21458	0.0284074	-1.20245	-1.18642	0.00047575	0.658227	0.000755297	0.307916	0.000175602	0.842073	0.000282187	0.116899
1270	4951	chr5	99262149	101578110	3.74709	3.425	-0.404197	-0.0290415	-0.393297	-0.433449	0.00047575	0.658227	0.000755297	0.307916	0.000363996	0.732861	0.000584211	0.228795
1271	3230	chr5	101581769	103318219	5.61629	3.41195	8.29913	-0.0156284	8.32021	8.28318	0.00047575	0.658227	0.000755297	0.307916	0.0015626	0.00052941	0.00253364	0.995348
1272	3050	chr5	103322064	104847697	3.16841	2.92997	-0.918583	-0.00995071	-0.930727	-0.928857	0.00047575	0.658227	0.000755297	0.307916	0.000235432	0.80812	0.000369258	0.150819
1273	1658	chr5	104856353	105885913	3.05227	2.80255	-0.571376	-0.00194823	-0.58774	-0.573911	0.00047575	0.658227	0.000755297	0.307916	0.000311074	0.760605	0.000485842	0.200824
1274	2739	chr5	105923414	107256237	3.98286	3.87827	-0.0946855	0.0227345	-0.100014	-0.0723044	0.00047575	0.658227	0.000755297	0.307916	0.000435583	0.677739	0.000687853	0.2883
1275	3408	chr5	107265792	108631302	3.48177	2.69746	-0.583329	-0.0331164	-0.598522	-0.616738	0.00047575	0.658227	0.000755297	0.307916	0.000317463	0.761455	0.000496402	0.198718
1276	4344	chr5	108642388	110812916	3.90183	4.01654	0.878842	0.0682767	1.06638	0.946825	0.00047575	0.658227	0.000755297	0.307916	0.000746667	0.459304	0.00142993	0.517256
1277	2761	chr5	110840881	111980106	3.02403	3.56845	-0.876342	0.0286348	-0.873265	-0.848065	0.00047575	0.658227	0.000755297	0.307916	0.000235123	0.804117	0.00037443	0.156542
1278	3825	chr5	111983593	113393781	3.79902	3.48388	-0.594037	0.0142575	-0.595407	-0.580037	0.00047575	0.658227	0.000755297	0.307916	0.000300739	0.764478	0.000476796	0.197389
1279	3074	chr5	113396378	114829289	3.09088	4.74814	-1.04493	0.211853	-0.969071	-0.833393	0.00047575	0.658227	0.000755297	0.307916	0.000170668	0.829778	0.000292305	0.136482
1280	2707	chr5	114831618	115830469	3.93797	3.34293	1.08512	0.0614565	1.07029	1.14624	0.00047575	0.658227	0.000755297	0.307916	0.000825882	0.410529	0.00129186	0.568218
1281	3232	chr5	115831330	117345425	3.08047	4.41417	-0.646855	0.0732826	-0.629648	-0.573873	0.00047575	0.658227	0.000755297	0.307916	0.000272286	0.774059	0.000439782	0.189573
1282	2803	chr5	117349226	118608427	3.55503	3.72709	0.551474	0.0357539	0.567903	0.586874	0.00047575	0.658227	0.000755297	0.307916	0.000649879	0.536853	0.00104883	0.435774
1283	2483	chr5	118608839	119664330	3.03758	3.83689	-0.759919	0.0777457	-0.728776	-0.682574	0.00047575	0.658227	0.000755297	0.307916	0.000247165	0.790272	0.00040481	0.172835
1284	2207	chr5	119670565	120452124	3.8093	3.2478	0.631753	0.0202523	0.650261	0.651547	0.00047575	0.658227	0.000755297	0.307916	0.000689718	0.517722	0.00111545	0.455325
1285	4928	chr5	120452166	122556845	3.71783	3.39087	0.373629	0.0185415	0.372408	0.391972	0.00047575	0.658227	0.000755297	0.307916	0.000595587	0.577736	0.000944395	0.392614
1286	2370	chr5	122556905	123796615	3.39314	2.80179	-0.340799	-0.0160432	-0.354535	-0.357259	0.00047575	0.658227	0.000755297	0.307916	0.00037735	0.722404	0.000590904	0.240242
1287	4578	chr5	123798978	125780114	4.37962	2.89422	0.457329	-0.022938	0.436069	0.434176	0.00047575	0.658227	0.000755297	0.307916	0.000651778	0.557852	0.00101299	0.412191
1288	2907	chr5	125788193	127342299	2.55498	3.18671	-1.1113	0.00553268	-1.11154	-1.10611	0.00047575	0.658227	0.000755297	0.307916	0.000196521	0.83069	0.000311921	0.127855
1289	4856	chr5	127346879	129517194	3.56058	3.54347	-0.202443	0.0147168	-0.201176	-0.18793	0.00047575	0.658227	0.000755297	0.307916	0.000406113	0.69816	0.000645559	0.266688
1290	3611	chr5	129523034	132138129	3.21843	2.74647	-0.320278	-0.0126657	-0.297424	-0.333238	0.00047575	0.658227	0.000755297	0.307916	0.000381992	0.718862	0.000620467	0.244051
1291	3835	chr5	132159134	134777042	4.26536	4.08657	1.1698	0.030028	1.18886	1.19956	0.00047575	0.658227	0.000755297	0.307916	0.0008824	0.390542	0.00142786	0.588363
1292	3218	chr5	134779242	136371511	6.12483	3.26698	12.1297	0.00886803	12.0828	12.1383	0.00047575	0.658227	0.000755297	0.307916	0.00152597	1.14957e-05	0.00231152	0.99615
1293	3327	chr5	136378244	139261005	3.82486	4.47498	0.513131	0.129796	0.503016	0.642667	0.00047575	0.658227	0.000755297	0.307916	0.00058026	0.54719	0.000911943	0.427497
1294	1049	chr5	139270620	140452494	2.47162	3.44498	-0.906607	0.261484	-0.833648	-0.645999	0.00047575	0.658227	0.000755297	0.307916	0.000183093	0.814635	0.000312676	0.153782
1295	3509	chr5	140681697	142980766	4.21587	3.80275	1.0926	0.0345853	1.08867	1.12692	0.00047575	0.658227	0.000755297	0.307916	0.000850568	0.40852	0.00134505	0.569724
1296	4040	chr5	142982126	144942931	2.94824	3.0387	-0.911775	0.0151475	-0.911083	-0.896872	0.00047575	0.658227	0.000755297	0.307916	0.000231157	0.808093	0.000367237	0.151857
1297	3240	chr5	144943893	147180762	3.75761	3.7868	0.572023	0.0769512	0.617022	0.648665	0.00047575	0.658227	0.000755297	0.307916	0.000631529	0.532578	0.00104876	0.441299
1298	2542	chr5	147191001	148659664	3.99472	3.0225	1.4541	-0.0011064	1.4228	1.45262	0.00047575	0.658227	0.000755297	0.307916	0.00101247	0.326883	0.00155786	0.654326
1299	3106	chr5	148664190	150559721	3.35355	2.86417	-0.38183	0.000693915	-0.391457	-0.381452	0.00047575	0.658227	0.000755297	0.307916	0.000359872	0.729915	0.000565855	0.233005
1300	5064	chr5	150564975	152866715	4.37303	3.40671	2.06534	0.0155053	2.03861	2.08066	0.00047575	0.658227	0.000755297	0.307916	0.0011812	0.21042	0.00182579	0.776303
1301	2349	chr5	152871004	153772289	4.31128	3.62185	0.568384	0.0339137	0.568825	0.601887	0.00047575	0.658227	0.000755297	0.307916	0.000657271	0.532873	0.00104394	0.439894
1302	3196	chr5	153774171	155371893	2.79464	4.5001	-1.15285	0.00624089	-1.15036	-1.14692	0.00047575	0.658227	0.000755297	0.307916	0.000189383	0.835074	0.000301413	0.123302
1303	2544	chr5	155387919	156625279	2.44246	2.4096	-1.21409	-0.0300767	-1.22741	-1.24456	0.00047575	0.658227	0.000755297	0.307916	0.000185804	0.83997	0.000291079	0.116648
1304	4796	chr5	156630231	158824979	3.55548	4.08236	-0.451359	0.0112641	-0.453949	-0.4403	0.00047575	0.658227	0.000755297	0.307916	0.000337597	0.741839	0.000534579	0.22093
1305	1946	chr5	158826357	159973601	3.32506	3.36211	-0.486591	-0.0226678	-0.500829	-0.509769	0.00047575	0.658227	0.000755297	0.307916	0.000339353	0.746667	0.000531137	0.214604
1306	3456	chr5	159974460	161481101	3.47313	4.14373	-0.497906	0.0639871	-0.432444	-0.434228	0.00047575	0.658227	0.000755297	0.307916	0.000309402	0.750838	0.000524434	0.213418
1307	1617	chr5	161488330	162741298	3.30865	3.87551	-0.0156203	0.096814	0.116414	0.0804837	0.00047575	0.658227	0.000755297	0.307916	0.0004286	0.663558	0.000776485	0.305382
1308	2337	chr5	162748063	163753090	3.42578	3.57803	-0.75259	0.0312024	-0.739877	-0.721815	0.00047575	0.658227	0.000755297	0.307916	0.00026006	0.787892	0.000418151	0.173577
1309	2784	chr5	163778642	165603524	3.27497	3.55277	-0.392583	0.0752645	-0.389669	-0.317655	0.00047575	0.658227	0.000755297	0.307916	0.000332155	0.733704	0.000528865	0.231705
1310	1938	chr5	165650286	166839285	3.69891	3.87437	0.0258518	0.0342229	0.127558	0.0594592	0.00047575	0.658227	0.000755297	0.307916	0.000468578	0.653754	0.000823552	0.31364
1311	2617	chr5	166868882	168521868	3.02848	3.65498	-0.934983	0.00409619	-0.936426	-0.931267	0.00047575	0.658227	0.000755297	0.307916	0.000229068	0.810584	0.000363142	0.14881
1312	2103	chr5	168530171	169504956	3.13684	3.32102	-0.521512	-0.00634102	-0.533553	-0.528319	0.00047575	0.658227	0.000755297	0.307916	0.000325003	0.752697	0.000509797	0.208923
1313	2573	chr5	169507986	171068259	3.98454	3.53017	0.396184	0.108823	0.432573	0.504628	0.00047575	0.658227	0.000755297	0.307916	0.000553052	0.574068	0.000910559	0.398948
1314	2468	chr5	171078764	172663454	4.07469	4.35445	0.573821	0.0310529	0.543424	0.604496	0.00047575	0.658227	0.000755297	0.307916	0.000661116	0.531561	0.00101816	0.441218
1315	1882	chr5	172682953	173641418	3.8761	2.82291	0.711333	-0.000768125	0.681238	0.710061	0.00047575	0.658227	0.000755297	0.307916	0.000734537	0.498596	0.00113157	0.474805
1316	2713	chr5	173646730	175329033	4.21447	4.05178	0.9745	0.0366637	1.02644	1.01077	0.00047575	0.658227	0.000755297	0.307916	0.000805604	0.436336	0.00134715	0.540662
1317	1347	chr5	175561156	177108456	3.79795	3.38619	1.30522	0.0576804	1.33392	1.36215	0.00047575	0.658227	0.000755297	0.307916	0.00090601	0.360024	0.00148026	0.620745
1318	2063	chr5	177393577	178408055	3.2366	2.82453	-0.76013	-0.0024085	-0.761786	-0.763023	0.00047575	0.658227	0.000755297	0.307916	0.000266931	0.787898	0.000423076	0.172265
1319	1370	chr5	178415937	179400847	2.69614	2.43699	-1.12616	-0.0293167	-1.13863	-1.15621	0.00047575	0.658227	0.000755297	0.307916	0.000200584	0.831086	0.000314497	0.12598
1320	1338	chr5	179402211	180554812	3.90871	3.68345	1.43802	0.0120405	1.41718	1.44935	0.00047575	0.658227	0.000755297	0.307916	0.000994171	0.330493	0.00154579	0.650781
1321	242	chr5	180563838	180714844	3.30342	2.93504	0.00755023	0.0350815	0.0768642	0.0380865	0.00047575	0.658227	0.000755297	0.307916	0.000462914	0.658344	0.000787664	0.308898
1322	2450	chr6	204909	1451582	3.56256	3.63433	-0.594524	0.00841152	-0.613729	-0.586506	0.00047575	0.658227	0.000755297	0.307916	0.000302327	0.764407	0.000470841	0.197248
1323	1610	chr6	1482077	2455853	3.17429	2.93803	-1.1248	0.0144009	-1.07082	-1.11109	0.00047575	0.658227	0.000755297	0.307916	0.00019258	0.83245	0.000322698	0.126364
1324	2166	chr6	2462796	3569370	3.59114	4.05372	-0.198102	0.0917138	-0.199489	-0.106813	0.00047575	0.658227	0.000755297	0.307916	0.000378221	0.69921	0.000599628	0.268192
1325	2205	chr6	3580235	4607067	3.54048	2.88582	-0.516617	-0.00716793	-0.520634	-0.524238	0.00047575	0.658227	0.000755297	0.307916	0.000326519	0.751894	0.000516301	0.209726
1326	2336	chr6	4629654	5780867	2.46492	4.29832	-1.28733	0.0694872	-1.25895	-1.21828	0.00047575	0.658227	0.000755297	0.307916	0.000158276	0.850493	0.000258512	0.109764
1327	2227	chr6	5794948	6783937	3.68823	3.06195	0.315162	-0.0140185	0.312769	0.300691	0.00047575	0.658227	0.000755297	0.307916	0.000593108	0.590431	0.000939362	0.378358
1328	2047	chr6	6788490	7807436	2.48025	4.33554	-1.41532	0.0513457	-1.39683	-1.36446	0.00047575	0.658227	0.000755297	0.307916	0.000143609	0.861274	0.000232246	0.0977965
1329	2608	chr6	7810021	9018416	3.19866	3.72631	-0.945968	0.0401237	-0.897885	-0.906253	0.00047575	0.658227	0.000755297	0.307916	0.000219218	0.813069	0.000365172	0.147631
1330	2926	chr6	9022100	10539289	4.11908	3.36462	0.222816	-0.000685634	0.201984	0.221799	0.00047575	0.658227	0.000755297	0.307916	0.000552349	0.611146	0.000858826	0.35713
1331	2388	chr6	10541103	11788983	3.42084	2.69675	-0.861948	-0.00993793	-0.865258	-0.872306	0.00047575	0.658227	0.000755297	0.307916	0.000246971	0.801062	0.000390793	0.158198
1332	2543	chr6	11791351	13205629	4.85216	3.21576	3.6481	0.00215816	3.70776	3.64984	0.00047575	0.658227	0.000755297	0.307916	0.00145154	0.0524098	0.00244611	0.9411
1333	2653	chr6	13210512	14799581	3.12218	4.04835	-0.542262	0.0389224	-0.539186	-0.503705	0.00047575	0.658227	0.000755297	0.307916	0.000306071	0.757223	0.000487412	0.205883
1334	4749	chr6	14805514	17382793	3.23148	3.59668	-0.657994	0.0259904	-0.634198	-0.632219	0.00047575	0.658227	0.000755297	0.307916	0.000282403	0.774313	0.000459137	0.18755
1335	4244	chr6	17386895	19207129	4.72753	3.25026	2.22303	0.0277566	2.19999	2.25056	0.00047575	0.658227	0.000755297	0.307916	0.00120585	0.185734	0.00187079	0.802235
1336	4738	chr6	19208477	21671092	3.4041	3.63406	-0.779905	-0.00343962	-0.780665	-0.783556	0.00047575	0.658227	0.000755297	0.307916	0.000262841	0.790506	0.000416968	0.169497
1337	2432	chr6	21691009	22747527	3.5712	2.82786	-0.709577	-0.0183421	-0.719697	-0.72833	0.00047575	0.658227	0.000755297	0.307916	0.000282564	0.780392	0.000444079	0.179484
1338	2599	chr6	22749609	23934755	3.59079	2.5977	-0.234102	-0.0195657	-0.19355	-0.254085	0.00047575	0.658227	0.000755297	0.307916	0.000410112	0.703187	0.000678036	0.260182
1339	2522	chr6	23944129	24849666	3.12524	3.58015	-0.651436	0.063779	-0.499356	-0.588139	0.00047575	0.658227	0.000755297	0.307916	0.000273765	0.774441	0.000506016	0.188765
1340	2365	chr6	24852962	25683280	3.54807	4.27435	-0.103861	0.015568	-0.0346161	-0.088758	0.00047575	0.658227	0.000755297	0.307916	0.000435745	0.679354	0.000741385	0.286316
1341	2296	chr6	25684653	26689223	3.4195	3.04705	0.0177154	-0.00714265	-0.0022317	0.0101499	0.00047575	0.658227	0.000755297	0.307916	0.000484999	0.654548	0.000754773	0.311536
1342	1974	chr6	26826804	28017132	4.26614	3.02834	2.15563	-0.00501188	2.11706	2.15014	0.00047575	0.658227	0.000755297	0.307916	0.0012291	0.195988	0.00187749	0.791143
1343	1005	chr6	28018469	28880630	3.82921	3.46184	1.12748	0.173861	1.16657	1.30043	0.00047575	0.658227	0.000755297	0.307916	0.000753339	0.401638	0.00124366	0.579635
1344	146	chr6	28952035	29693969	4.11121	3.2741	2.34077	-0.000697131	2.31039	2.33347	0.00047575	0.658227	0.000755297	0.307916	0.00127431	0.169584	0.00196255	0.818767
1345	326	chr6	29811750	30784353	4.6436	2.27694	3.69757	-0.019488	3.73023	3.67481	0.00047575	0.658227	0.000755297	0.307916	0.00149113	0.0501438	0.00244591	0.943385
1346	301	chr6	30874165	31560910	3.62305	3.57257	1.462	0.146085	1.55345	1.60468	0.00047575	0.658227	0.000755297	0.307916	0.000880105	0.326616	0.00153105	0.656984
1347	360	chr6	31582025	32682135	3.38334	4.09702	0.221121	0.139985	0.32179	0.358169	0.00047575	0.658227	0.000755297	0.307916	0.000481753	0.614589	0.00084583	0.3576
1348	58	chr6	32723506	33235755	2.7891	2.42997	-0.305612	-0.019695	-0.311964	-0.342814	0.00047575	0.658227	0.000755297	0.307916	0.000390512	0.719122	0.000616047	0.243518
1349	3892	chr6	33238962	35454505	4.07194	3.34397	1.93233	-0.00656927	1.90906	1.92552	0.00047575	0.658227	0.000755297	0.307916	0.00117048	0.232974	0.00181551	0.752416
1350	3558	chr6	35456639	37571643	3.32087	3.53337	-0.48506	0.0106765	-0.486978	-0.474661	0.00047575	0.658227	0.000755297	0.307916	0.000329017	0.747327	0.000521344	0.215173
1351	3721	chr6	37577683	39295505	3.96444	3.11652	0.591807	1.17387e-05	0.567738	0.591562	0.00047575	0.658227	0.000755297	0.307916	0.000688172	0.526841	0.00106655	0.445291
1352	2429	chr6	39295686	40344526	4.07009	4.28873	1.16171	0.0424153	1.1259	1.20376	0.00047575	0.658227	0.000755297	0.307916	0.000868998	0.392564	0.00133107	0.586586
1353	3005	chr6	40345542	42037628	5.53909	3.67884	7.57666	0.0232488	7.52265	7.59961	0.00047575	0.658227	0.000755297	0.307916	0.00150261	0.00109003	0.00226011	0.995094
1354	2120	chr6	42040291	43720404	4.37107	3.01321	0.893859	0.0109874	0.923594	0.904355	0.00047575	0.658227	0.000755297	0.307916	0.000795563	0.455245	0.00130115	0.52034
1355	2988	chr6	43758485	45404528	2.90039	3.05535	-1.02836	-0.0164225	-1.04329	-1.04511	0.00047575	0.658227	0.000755297	0.307916	0.000215663	0.820825	0.000337309	0.137263
1356	3469	chr6	45407654	47310938	3.25117	3.65688	-0.453423	0.0232993	-0.460624	-0.430402	0.00047575	0.658227	0.000755297	0.307916	0.000333177	0.742523	0.000525154	0.220662
1357	2401	chr6	47312408	48387255	4.73158	2.66736	1.72659	-0.00234294	1.67824	1.72386	0.00047575	0.658227	0.000755297	0.307916	0.0011041	0.271106	0.00167012	0.712651
1358	4324	chr6	48394045	50384793	2.53468	3.62748	-1.35671	0.00429484	-1.35373	-1.35264	0.00047575	0.658227	0.000755297	0.307916	0.000158359	0.854506	0.000252158	0.102911
1359	4246	chr6	50386145	52209565	3.14383	2.66692	-0.525706	0.00155689	-0.51913	-0.524388	0.00047575	0.658227	0.000755297	0.307916	0.000321458	0.753543	0.000513711	0.208329
1360	2387	chr6	52211294	53278242	3.3503	3.34136	-0.690542	0.026351	-0.673954	-0.664611	0.00047575	0.658227	0.000755297	0.307916	0.000274934	0.779053	0.000443783	0.182618
1361	5618	chr6	53287329	55466372	5.61391	3.68893	7.00682	0.121986	7.05121	7.12863	0.00047575	0.658227	0.000755297	0.307916	0.00136016	0.0019255	0.0022574	0.994372
1362	1656	chr6	55469291	56103747	3.72485	2.43724	0.0588993	-0.0277173	0.0679885	0.0305528	0.00047575	0.658227	0.000755297	0.307916	0.000508867	0.64563	0.000815248	0.320145
1363	1868	chr6	56105973	57598797	2.78753	2.99818	-0.368033	-0.0114506	-0.385826	-0.380009	0.00047575	0.658227	0.000755297	0.307916	0.000367987	0.727261	0.000573909	0.235334
1364	2284	chr6	57600935	58775704	3.20174	2.76628	-0.311693	0.00235588	-0.329755	-0.309758	0.00047575	0.658227	0.000755297	0.307916	0.000378971	0.717782	0.000590882	0.245754
1365	4620	chr6	61880512	63552727	2.93915	3.1368	-0.673288	0.0386471	-0.661865	-0.634854	0.00047575	0.658227	0.000755297	0.307916	0.00027554	0.77691	0.000442471	0.185323
1366	4298	chr6	63552888	65760585	2.86398	2.98725	-0.523402	0.0182784	-0.536887	-0.505347	0.00047575	0.658227	0.000755297	0.307916	0.000316906	0.753661	0.000496379	0.208846
1367	4692	chr6	65765856	67328940	3.53063	3.67743	-0.607939	0.0188262	-0.619824	-0.589318	0.00047575	0.658227	0.000755297	0.307916	0.000296095	0.766704	0.000464523	0.195241
1368	4981	chr6	67332029	68847711	3.92497	3.29813	0.389034	0.0399464	0.39904	0.428784	0.00047575	0.658227	0.000755297	0.307916	0.000588785	0.574575	0.00094415	0.396528
1369	1931	chr6	68850525	69520363	3.00593	2.56425	-1.04053	0.00366106	-1.0344	-1.0374	0.00047575	0.658227	0.000755297	0.307916	0.000209344	0.822899	0.000334398	0.135918
1370	4447	chr6	69524373	71609384	3.63104	3.56025	-0.435371	0.016857	-0.442542	-0.418733	0.00047575	0.658227	0.000755297	0.307916	0.000339982	0.739354	0.000535895	0.223736
1371	4751	chr6	71613747	73448595	3.53798	3.41411	-0.17469	0.0369563	-0.184995	-0.137933	0.00047575	0.658227	0.000755297	0.307916	0.000405619	0.693476	0.000637355	0.272355
1372	4445	chr6	73451906	75461596	3.99844	3.65598	-0.243823	0.0629418	-0.27026	-0.181086	0.00047575	0.658227	0.000755297	0.307916	0.000376015	0.707014	0.000581383	0.259123
1373	2922	chr6	75462922	77414235	3.64927	3.37934	0.15532	0.00848792	0.170669	0.163458	0.00047575	0.658227	0.000755297	0.307916	0.000523985	0.625961	0.000844741	0.341906
1374	3455	chr6	77417601	78957547	3.54663	3.81119	-0.806172	0.0436303	-0.790474	-0.762829	0.00047575	0.658227	0.000755297	0.307916	0.000245793	0.795483	0.000396393	0.16613
1375	3989	chr6	78959057	80691022	5.2156	3.07486	2.81235	0.0167752	2.78003	2.82889	0.00047575	0.658227	0.000755297	0.307916	0.00133479	0.112799	0.00205172	0.878316
1376	3677	chr6	80693816	81927700	3.56586	3.03668	-0.451203	0.0803131	-0.468081	-0.371136	0.00047575	0.658227	0.000755297	0.307916	0.000315901	0.743673	0.000493128	0.221502
1377	2425	chr6	81933018	83126449	3.46766	2.94688	0.0348451	0.021885	0.0173948	0.0563362	0.00047575	0.658227	0.000755297	0.307916	0.000477142	0.651652	0.000744402	0.315526
1378	3286	chr6	83128625	85207552	3.42011	3.47148	0.0601758	0.0408847	0.0904105	0.100748	0.00047575	0.658227	0.000755297	0.307916	0.000476564	0.646756	0.000779814	0.321215
1379	3989	chr6	85210634	87068077	3.61854	2.97197	-0.947502	0.0162198	-0.935331	-0.931534	0.00047575	0.658227	0.000755297	0.307916	0.000224013	0.812473	0.000359996	0.14732
1380	3628	chr6	87070493	88818965	2.94716	2.57955	-0.630769	-0.0304858	-0.648785	-0.661528	0.00047575	0.658227	0.000755297	0.307916	0.000304808	0.768639	0.00047527	0.191303
1381	2457	chr6	88827788	89971413	3.77843	2.4392	0.301948	-0.0423014	0.279187	0.25924	0.00047575	0.658227	0.000755297	0.307916	0.000604588	0.592858	0.000938239	0.374944
1382	3078	chr6	89976372	91841916	3.7181	3.3001	0.231417	0.0195942	0.237737	0.250689	0.00047575	0.658227	0.000755297	0.307916	0.000544582	0.60963	0.000870054	0.359325
1383	3149	chr6	91848874	93426186	4.38445	3.20535	1.19332	0.00533059	1.15486	1.19835	0.00047575	0.658227	0.000755297	0.307916	0.00091277	0.384966	0.00139443	0.593747
1384	1911	chr6	93429797	94117546	4.33962	2.94736	2.67989	0.00293107	2.90474	2.68208	0.00047575	0.658227	0.000755297	0.307916	0.0013307	0.126617	0.00264527	0.86315
1385	521	chr6	94118766	94440517	1.76137	2.32993	-1.39144	0.00293278	-1.38529	-1.39044	0.00047575	0.658227	0.000755297	0.307916	0.000153721	0.857625	0.000245551	0.0995908
1386	5235	chr6	94441595	97081686	3.33401	3.37121	-0.327017	0.0199874	-0.315101	-0.307222	0.00047575	0.658227	0.000755297	0.307916	0.000368275	0.720894	0.000591679	0.243122
1387	1660	chr6	97094444	97841282	3.66466	2.2756	0.121945	-0.012632	0.0925348	0.108734	0.00047575	0.658227	0.000755297	0.307916	0.000523198	0.632728	0.000806552	0.334182
1388	4323	chr6	97842747	100627492	5.22874	3.86674	4.31125	0.0400614	4.27671	4.3511	0.00047575	0.658227	0.000755297	0.307916	0.00143614	0.0277484	0.0022026	0.967291
1389	3794	chr6	100634009	102634621	3.94327	3.30141	2.02284	-0.00497166	1.98539	2.01762	0.00047575	0.658227	0.000755297	0.307916	0.00119394	0.217426	0.00182581	0.768723
1390	2991	chr6	102637705	103981471	2.99321	3.76164	-1.1068	0.055014	-1.09393	-1.05211	0.00047575	0.658227	0.000755297	0.307916	0.000188143	0.831869	0.000302562	0.128615
1391	4033	chr6	103986236	106052529	3.22401	3.91207	-0.481495	0.0186506	-0.433185	-0.463113	0.00047575	0.658227	0.000755297	0.307916	0.000327405	0.746952	0.000545513	0.215835
1392	2492	chr6	106059644	107419041	3.36111	2.95134	-0.313777	0.00569496	-0.299077	-0.308491	0.00047575	0.658227	0.000755297	0.307916	0.000377153	0.718222	0.000607631	0.245396
1393	1409	chr6	107496550	108462792	3.72941	2.9791	-0.82908	0.054483	-0.778904	-0.77534	0.00047575	0.658227	0.000755297	0.307916	0.000238648	0.798879	0.000398371	0.162986
1394	2957	chr6	108466345	110301945	4.58183	3.62027	2.55667	0.0747174	2.65956	2.63101	0.00047575	0.658227	0.000755297	0.307916	0.00121819	0.140868	0.00214357	0.84929
1395	4120	chr6	110307071	112322604	3.32037	3.30915	-0.57356	0.00711069	-0.591051	-0.566684	0.00047575	0.658227	0.000755297	0.307916	0.000307817	0.761151	0.000480214	0.200601
1396	2660	chr6	112373088	114218608	4.35801	3.08072	1.60708	0.00438422	1.70758	1.61103	0.00047575	0.658227	0.000755297	0.307916	0.00105835	0.294837	0.00185785	0.687697
1397	3893	chr6	114221435	116130936	3.31273	3.54028	-0.364456	0.0185219	-0.36914	-0.346185	0.00047575	0.658227	0.000755297	0.307916	0.000358467	0.727396	0.00056644	0.236286
1398	3047	chr6	116135167	117671011	3.55096	3.84328	-0.430018	-0.0189242	-0.416768	-0.449284	0.00047575	0.658227	0.000755297	0.307916	0.000353363	0.737485	0.000568478	0.22434
1399	2648	chr6	117683505	118962740	3.97264	3.28773	0.696928	0.0232949	0.669465	0.719871	0.00047575	0.658227	0.000755297	0.307916	0.000712069	0.502301	0.00109985	0.471563
1400	2412	chr6	118964623	119962839	2.29506	3.5654	-1.15767	0.0294082	-1.15444	-1.12867	0.00047575	0.658227	0.000755297	0.307916	0.000184445	0.836378	0.000293769	0.12289
1401	1700	chr6	119963335	120512077	2.07398	2.85145	-1.14685	0.00528691	-1.1486	-1.14214	0.00047575	0.658227	0.000755297	0.307916	0.000190562	0.834447	0.000302005	0.123918
1402	3828	chr6	120512570	121899251	3.70533	2.89447	0.293404	0.0119642	0.316838	0.305103	0.00047575	0.658227	0.000755297	0.307916	0.000570526	0.595723	0.000927238	0.373603
1403	3971	chr6	121907968	123854807	4.00225	3.32286	0.688827	0.00311788	0.670193	0.691702	0.00047575	0.658227	0.000755297	0.307916	0.000723053	0.503926	0.00112672	0.469324
1404	2352	chr6	123859545	125415660	3.31978	3.29432	-0.657817	1.26217e-05	-0.666678	-0.658222	0.00047575	0.658227	0.000755297	0.307916	0.000289602	0.773552	0.000455713	0.187361
1405	2267	chr6	125427517	127532807	3.42259	2.9014	-0.549412	0.0248571	-0.518898	-0.525006	0.00047575	0.658227	0.000755297	0.307916	0.000308489	0.757946	0.000504929	0.204594
1406	3929	chr6	127545428	129859390	5.54235	4.31157	4.70381	0.167389	4.69579	4.87099	0.00047575	0.658227	0.000755297	0.307916	0.00127712	0.0189272	0.00201134	0.976991
1407	2884	chr6	129861392	130934771	4.94432	3.09367	4.31996	0.0510901	4.34155	4.37072	0.00047575	0.658227	0.000755297	0.307916	0.00142082	0.0275161	0.0023049	0.967462
1408	3279	chr6	130936385	132764057	3.94982	3.61034	0.576238	0.00611814	0.53736	0.582071	0.00047575	0.658227	0.000755297	0.307916	0.000678233	0.53061	0.0010357	0.441536
1409	2969	chr6	132766737	134240403	2.79117	2.80319	-1.18035	0.0125101	-1.17331	-1.16818	0.00047575	0.658227	0.000755297	0.307916	0.000183759	0.838108	0.000293797	0.12039
1410	2856	chr6	134259655	136221619	3.15644	3.19055	-0.535874	0.0338151	-0.532231	-0.5024	0.00047575	0.658227	0.000755297	0.307916	0.00030914	0.756075	0.000492579	0.206894
1411	1346	chr6	136227135	137605627	2.63468	3.24731	-1.1246	0.0274067	-1.12043	-1.09793	0.00047575	0.658227	0.000755297	0.307916	0.00019023	0.83289	0.00030327	0.12645
1412	2332	chr6	137617136	138802488	3.69066	2.51569	-0.385847	-0.0319419	-0.391259	-0.418223	0.00047575	0.658227	0.000755297	0.307916	0.000370221	0.72972	0.000584586	0.231982
1413	1747	chr6	138829574	139844429	3.53646	3.0673	0.422515	0.0176275	0.399512	0.439604	0.00047575	0.658227	0.000755297	0.307916	0.000613957	0.566623	0.000952548	0.404216
1414	3938	chr6	139846399	142286176	3.21364	4.26333	-0.862729	-0.00325841	-0.865153	-0.866241	0.00047575	0.658227	0.000755297	0.307916	0.000245226	0.801357	0.000388376	0.158159
1415	4856	chr6	142290540	145318492	4.40415	2.50631	0.971028	-0.0247487	1.01964	0.946053	0.00047575	0.658227	0.000755297	0.307916	0.000853948	0.436484	0.00142325	0.539062
1416	2497	chr6	145320928	146664257	2.43496	2.55365	-1.05501	-0.0483741	-1.07503	-1.10378	0.00047575	0.658227	0.000755297	0.307916	0.000217304	0.822697	0.000338151	0.133949
1417	4263	chr6	146665970	148917941	3.59683	2.86913	-0.449409	-0.0177161	-0.446503	-0.467364	0.00047575	0.658227	0.000755297	0.307916	0.000347672	0.740711	0.000553568	0.221017
1418	2518	chr6	148924798	150246034	3.08876	2.6171	-0.809418	-0.0256068	-0.82405	-0.835419	0.00047575	0.658227	0.000755297	0.307916	0.000261989	0.793751	0.00040989	0.165213
1419	3642	chr6	150277146	151911979	3.69887	3.25901	-0.36554	0.0306894	-0.351961	-0.335123	0.00047575	0.658227	0.000755297	0.307916	0.000353993	0.727899	0.000569679	0.236188
1420	2558	chr6	151914113	153085234	3.76047	3.0104	-0.270233	-0.00562428	-0.276028	-0.276246	0.00047575	0.658227	0.000755297	0.307916	0.000393943	0.710146	0.000621806	0.25344
1421	4550	chr6	153095914	154971763	3.34788	3.24295	-1.04391	0.00286933	-1.04606	-1.04126	0.00047575	0.658227	0.000755297	0.307916	0.000208885	0.823219	0.000330913	0.135554
1422	3335	chr6	154975589	156755418	3.82408	3.83493	0.237487	0.0677905	0.265762	0.304985	0.00047575	0.658227	0.000755297	0.307916	0.000521719	0.609164	0.000852029	0.361247
1423	1349	chr6	156765127	158216859	2.75556	3.26803	-0.969175	0.0294175	-0.966301	-0.940482	0.00047575	0.658227	0.000755297	0.307916	0.000217155	0.815547	0.000345745	0.144639
1424	5607	chr6	158220001	160578860	3.93287	3.18711	-0.829971	0.013577	-0.830417	-0.81657	0.00047575	0.658227	0.000755297	0.307916	0.000248015	0.797668	0.00039357	0.162686
1425	3336	chr6	160582340	162168506	4.10701	3.40247	1.17188	0.00396688	1.23797	1.17552	0.00047575	0.658227	0.000755297	0.307916	0.000905934	0.389831	0.00153652	0.58848
1426	1649	chr6	162171020	162926081	2.8362	3.1716	-1.08913	-0.00460825	-1.08159	-1.09435	0.00047575	0.658227	0.000755297	0.307916	0.000202314	0.827985	0.00032362	0.13026
1427	3520	chr6	162933253	164373654	3.61595	3.52706	0.695473	0.0998711	0.851773	0.79501	0.00047575	0.658227	0.000755297	0.307916	0.000660204	0.50351	0.00122545	0.47202
1428	3056	chr6	164384219	165584903	3.09415	3.91859	-0.776126	0.0310354	-0.773365	-0.745412	0.00047575	0.658227	0.000755297	0.307916	0.000255082	0.791082	0.000406085	0.170244
1429	3194	chr6	165589595	167020970	3.47427	3.72105	-0.229289	0.00879518	-0.251562	-0.220792	0.00047575	0.658227	0.000755297	0.307916	0.000400476	0.703027	0.000621788	0.261409
1430	1918	chr6	167027891	167855685	3.13805	2.7295	-0.433967	0.0378982	-0.414367	-0.39659	0.00047575	0.658227	0.000755297	0.307916	0.000333539	0.739729	0.000540005	0.224096
1431	2341	chr6	168301048	169381218	3.61187	2.87982	-0.983926	0.00390031	-0.990439	-0.980446	0.00047575	0.658227	0.000755297	0.307916	0.000219738	0.81641	0.000346588	0.142715
1432	2216	chr6	169382503	170275054	2.90843	4.38441	-1.22806	0.0233027	-1.22345	-1.2052	0.00047575	0.658227	0.000755297	0.307916	0.00017438	0.843242	0.000278124	0.115472
1433	1370	chr6	170331097	170919735	3.09824	2.74773	-0.7111	0.0232831	-0.669312	-0.688589	0.00047575	0.658227	0.000755297	0.307916	0.00027116	0.781919	0.000448863	0.179497
1434	522	chr7	53998	928881	2.39083	3.12633	-1.23795	0.0239038	-1.23799	-1.21592	0.00047575	0.658227	0.000755297	0.307916	0.00017279	0.844365	0.000274308	0.114325
1435	719	chr7	987619	1348623	3.51412	2.6327	0.296686	0.0185788	0.29991	0.313892	0.00047575	0.658227	0.000755297	0.307916	0.000568288	0.595367	0.000905123	0.374193
1436	1015	chr7	1380121	2061321	5.81917	2.79618	9.36545	0.0389271	9.35162	9.40344	0.00047575	0.658227	0.000755297	0.307916	0.00148152	0.000182494	0.00231975	0.996008
1437	1198	chr7	2062986	2771642	5.84621	2.85697	9.42148	-0.0184434	9.39043	9.40222	0.00047575	0.658227	0.000755297	0.307916	0.00156856	0.0001725	0.00241409	0.995836
1438	4322	chr7	2772261	4560681	3.86061	4.16533	0.416292	0.0270775	0.440644	0.443136	0.00047575	0.658227	0.000755297	0.307916	0.000605999	0.568113	0.000985795	0.402888
1439	901	chr7	4575580	5403827	2.54583	2.50892	-1.135	-0.0118575	-1.13722	-1.14798	0.00047575	0.658227	0.000755297	0.307916	0.000195749	0.832669	0.000310082	0.12506
1440	543	chr7	5473107	5850642	2.97146	2.88133	-0.575601	0.0245091	-0.583684	-0.552869	0.00047575	0.658227	0.000755297	0.307916	0.000302306	0.762199	0.000476075	0.200158
1441	1086	chr7	5878648	6571960	4.20971	3.77846	1.4424	0.179863	1.46082	1.62147	0.00047575	0.658227	0.000755297	0.307916	0.00084429	0.330503	0.00136531	0.653602
1442	2559	chr7	6575582	7801968	3.93945	3.30867	-0.0109998	0.0614234	0.00370561	0.0500454	0.00047575	0.658227	0.000755297	0.307916	0.000444961	0.661869	0.000716882	0.306117
1443	2798	chr7	7813890	9121293	4.52792	4.26556	1.33872	0.0207735	1.50017	1.35903	0.00047575	0.658227	0.000755297	0.307916	0.000950835	0.352148	0.00177404	0.628031
1444	2666	chr7	9125888	9978141	4.33232	4.02333	1.66929	0.089359	1.72611	1.75828	0.00047575	0.658227	0.000755297	0.307916	0.000992013	0.282721	0.00166698	0.701805
1445	4055	chr7	9992746	11297388	3.6367	3.63768	-0.611409	0.00626182	-0.607732	-0.605394	0.00047575	0.658227	0.000755297	0.307916	0.000298859	0.766857	0.000476214	0.194595
1446	4851	chr7	11306299	12633955	4.4854	3.80292	2.45722	0.029027	2.43498	2.48606	0.00047575	0.658227	0.000755297	0.307916	0.00125532	0.153179	0.00194909	0.836241
1447	3599	chr7	12637950	13879464	3.23189	3.30837	-0.727676	0.0216465	-0.689285	-0.706323	0.00047575	0.658227	0.000755297	0.307916	0.000267894	0.784127	0.000441951	0.177129
1448	2295	chr7	13886654	15130917	3.60559	3.3764	-0.0290325	0.0378907	-0.0331652	0.00844132	0.00047575	0.658227	0.000755297	0.307916	0.000449553	0.665031	0.000710763	0.302071
1449	4156	chr7	15145022	16901454	3.97281	3.57878	-0.146169	0.0237073	-0.1098	-0.122713	0.00047575	0.658227	0.000755297	0.307916	0.000419404	0.687711	0.000690504	0.27789
1450	4442	chr7	16903047	19480281	3.57417	3.51941	-0.943942	0.0347864	-0.926503	-0.909381	0.00047575	0.658227	0.000755297	0.307916	0.000220722	0.812641	0.00035658	0.14788
1451	1997	chr7	19484066	20122811	2.78851	3.93007	-1.21918	0.140421	-1.15803	-1.07927	0.00047575	0.658227	0.000755297	0.307916	0.000157044	0.846222	0.000265043	0.116907
1452	5864	chr7	20136409	22505500	4.28938	3.41698	0.277139	0.047017	0.335505	0.323976	0.00047575	0.658227	0.000755297	0.307916	0.000545832	0.599949	0.00091864	0.370215
1453	1761	chr7	22510987	23461133	3.40716	5.30822	-0.47847	0.170958	-0.281862	-0.308211	0.00047575	0.658227	0.000755297	0.307916	0.000283311	0.750418	0.000547505	0.2174
1454	4295	chr7	23472061	25074411	4.09142	4.07426	0.474461	0.0573165	0.479783	0.531554	0.00047575	0.658227	0.000755297	0.307916	0.000608948	0.555154	0.000971918	0.417282
1455	1960	chr7	25078992	25907560	3.12188	3.21422	-0.953324	0.050485	-0.934907	-0.903344	0.00047575	0.658227	0.000755297	0.307916	0.000215695	0.814303	0.000348801	0.146758
1456	4532	chr7	25910605	28348386	3.39046	3.85527	-0.543762	0.0812434	-0.526585	-0.462732	0.00047575	0.658227	0.000755297	0.307916	0.000293477	0.758589	0.000473993	0.205977
1457	5102	chr7	28363205	31122630	3.05147	3.91384	-1.03742	0.0594923	-1.00829	-0.978126	0.00047575	0.658227	0.000755297	0.307916	0.000198944	0.824349	0.000325177	0.136627
1458	5593	chr7	31138096	33550041	3.29981	3.38315	-0.848843	-0.010217	-0.858507	-0.859237	0.00047575	0.658227	0.000755297	0.307916	0.000249764	0.799349	0.000392709	0.159981
1459	5179	chr7	33567912	36211625	3.31289	2.87966	-0.747204	-0.0177042	-0.754671	-0.765102	0.00047575	0.658227	0.000755297	0.307916	0.000273774	0.78561	0.000431408	0.17405
1460	2662	chr7	36213873	37553748	3.51038	3.16291	-0.295827	-0.00278179	-0.303742	-0.298979	0.00047575	0.658227	0.000755297	0.307916	0.000385415	0.714814	0.000607057	0.248664
1461	3677	chr7	37557684	38965629	3.31265	3.92838	-0.820957	0.0346653	-0.819198	-0.786557	0.00047575	0.658227	0.000755297	0.307916	0.000244882	0.79716	0.000389457	0.16404
1462	1869	chr7	38969045	39861723	3.36201	3.82326	0.0571073	0.077694	0.0978984	0.134263	0.00047575	0.658227	0.000755297	0.307916	0.000458948	0.648188	0.000758958	0.320867
1463	2857	chr7	39863884	42000924	3.97951	4.20918	-0.3095	0.0609123	-0.305049	-0.248922	0.00047575	0.658227	0.000755297	0.307916	0.00035874	0.718859	0.000572072	0.246685
1464	2466	chr7	42005678	43158219	3.3861	2.73159	0.062606	0.00569974	0.0593937	0.0679042	0.00047575	0.658227	0.000755297	0.307916	0.000493905	0.645544	0.000781604	0.321365
1465	2671	chr7	43159821	44756111	2.81281	3.65468	-1.12377	0.0354602	-1.11023	-1.08869	0.00047575	0.658227	0.000755297	0.307916	0.000188894	0.833033	0.000303976	0.126622
1466	2039	chr7	44769869	45951230	3.64066	3.45207	-0.00553684	0.0464632	0.166714	0.0402893	0.00047575	0.658227	0.000755297	0.307916	0.00045314	0.660409	0.000854632	0.307036
1467	2665	chr7	45954692	46983014	3.91335	3.80414	0.887498	0.0267881	0.877115	0.913926	0.00047575	0.658227	0.000755297	0.307916	0.000780999	0.456925	0.0012271	0.519017
1468	5415	chr7	46987086	49211964	3.2149	3.76733	-0.744791	0.0376229	-0.723603	-0.707354	0.00047575	0.658227	0.000755297	0.307916	0.000260116	0.786976	0.000421801	0.174775
1469	5290	chr7	49212278	51673607	4.74504	3.8983	1.44465	0.00396222	1.41287	1.44843	0.00047575	0.658227	0.000755297	0.307916	0.00100405	0.328905	0.00154416	0.652309
1470	5368	chr7	51682401	53167501	3.47851	3.13509	-0.578737	0.00453742	-0.57615	-0.574385	0.00047575	0.658227	0.000755297	0.307916	0.0003073	0.761854	0.00048913	0.199759
1471	3637	chr7	53179493	54222267	3.65431	2.74942	-0.146654	-0.0189782	-0.151751	-0.165909	0.00047575	0.658227	0.000755297	0.307916	0.000436902	0.686799	0.000690095	0.27738
1472	3660	chr7	54222976	55689383	3.13968	4.36955	-0.749382	0.0301934	-0.752279	-0.719453	0.00047575	0.658227	0.000755297	0.307916	0.000260997	0.787403	0.000413158	0.174055
1473	2341	chr7	55695608	57342041	2.83452	3.2973	-0.750436	-0.00118131	-0.751582	-0.752043	0.00047575	0.658227	0.000755297	0.307916	0.000268758	0.786603	0.000426189	0.173667
1474	1151	chr7	57470632	62964737	1.58928	2.7746	-1.46617	-0.00309615	-1.47006	-1.47013	0.00047575	0.658227	0.000755297	0.307916	0.000144504	0.863535	0.000228521	0.0931566
1475	770	chr7	63316231	63640688	1.92679	2.1931	-1.284	-0.0225058	-1.28673	-1.30782	0.00047575	0.658227	0.000755297	0.307916	0.000173397	0.847028	0.000274533	0.109585
1476	3985	chr7	63641194	65686929	1.85862	2.50055	-1.38651	-0.0313832	-1.39795	-1.41814	0.00047575	0.658227	0.000755297	0.307916	0.000159531	0.855783	0.000250389	0.100037
1477	6878	chr7	65689809	68233360	2.86161	4.60423	-1.02852	0.0403885	-1.01032	-0.988272	0.00047575	0.658227	0.000755297	0.307916	0.00020419	0.822717	0.000330123	0.137583
1478	1990	chr7	68235087	69085009	4.44499	3.09412	1.56496	0.0206965	1.6026	1.58514	0.00047575	0.658227	0.000755297	0.307916	0.00102802	0.30362	0.00169466	0.678916
1479	5420	chr7	69085364	71872935	4.08036	3.00281	2.41676	0.0267665	2.4334	2.44334	0.00047575	0.658227	0.000755297	0.307916	0.00124974	0.158437	0.00201736	0.83065
1480	127	chr7	71884730	73261817	2.10669	2.73326	-1.32258	-0.00827515	-1.31897	-1.33888	0.00047575	0.658227	0.000755297	0.307916	0.000165383	0.851696	0.000263511	0.105309
1481	584	chr7	73480569	76432653	3.85546	2.67312	0.508203	-0.0258174	0.669356	0.480064	0.00047575	0.658227	0.000755297	0.307916	0.000673634	0.546385	0.00125647	0.423894
1482	3011	chr7	76510219	78092725	3.26441	4.22542	-0.919934	0.0808345	-0.902157	-0.83942	0.00047575	0.658227	0.000755297	0.307916	0.000215519	0.811168	0.000348293	0.151184
1483	3531	chr7	78095527	79880820	3.25863	4.62494	-0.490633	0.0638575	-0.46174	-0.427059	0.00047575	0.658227	0.000755297	0.307916	0.000311217	0.749673	0.000508568	0.214648
1484	3252	chr7	79888510	82013761	4.299	2.78895	0.849535	-0.00342705	0.824286	0.845812	0.00047575	0.658227	0.000755297	0.307916	0.000789706	0.465613	0.00122247	0.509217
1485	4035	chr7	82026487	83796180	4.15797	3.29609	0.297519	-0.00348323	0.280509	0.293794	0.00047575	0.658227	0.000755297	0.307916	0.000580638	0.594536	0.000906268	0.374405
1486	2898	chr7	83803086	85570789	2.37428	3.65478	-1.37031	0.0848727	-1.34023	-1.28578	0.00047575	0.658227	0.000755297	0.307916	0.000144806	0.858538	0.000236912	0.101988
1487	4019	chr7	85574619	87820094	3.62322	3.64079	-0.253657	0.0839035	-0.198707	-0.170008	0.00047575	0.658227	0.000755297	0.307916	0.000365787	0.709292	0.000613523	0.257401
1488	6535	chr7	87826957	90660684	3.9095	3.59451	0.553026	0.0392652	0.559711	0.592142	0.00047575	0.658227	0.000755297	0.307916	0.000648178	0.536497	0.00103594	0.436251
1489	2023	chr7	90662797	92492556	2.71799	3.98712	-1.14478	0.00915024	-1.1111	-1.13615	0.00047575	0.658227	0.000755297	0.307916	0.000190199	0.834351	0.000312299	0.124168
1490	1775	chr7	92497427	93966036	3.39908	4.58936	-0.741564	0.0635473	-0.7361	-0.678554	0.00047575	0.658227	0.000755297	0.307916	0.000254401	0.787354	0.000406097	0.175362
1491	3436	chr7	93972334	96072536	4.15168	3.83887	0.0226571	0.00185279	0.0630431	0.0241961	0.00047575	0.658227	0.000755297	0.307916	0.000482397	0.653681	0.000797411	0.312699
1492	1773	chr7	96074122	97098946	3.35988	3.06181	-0.247483	0.01844	-0.234913	-0.229613	0.00047575	0.658227	0.000755297	0.307916	0.000391486	0.706646	0.000629382	0.257947
1493	2090	chr7	97103911	98712245	3.33564	3.20322	-0.152932	0.0256267	-0.168677	-0.127761	0.00047575	0.658227	0.000755297	0.307916	0.000416628	0.689115	0.000651101	0.276525
1494	1632	chr7	98721811	100099466	3.26833	2.4271	-0.583635	-0.00978239	-0.561143	-0.594063	0.00047575	0.658227	0.000755297	0.307916	0.000310366	0.762241	0.000503943	0.198792
1495	1783	chr7	100251141	101188339	2.88665	2.41698	-0.804263	-0.0363966	-0.823511	-0.841217	0.00047575	0.658227	0.000755297	0.307916	0.000265861	0.792742	0.000414032	0.165829
1496	2227	chr7	101200595	103185933	4.66649	2.73169	3.81901	0.004865	3.76571	3.82346	0.00047575	0.658227	0.000755297	0.307916	0.00146063	0.0445731	0.00219851	0.949569
1497	2690	chr7	103198251	104156890	2.96315	3.66911	-0.990504	0.0508959	-0.967285	-0.939978	0.00047575	0.658227	0.000755297	0.307916	0.00020886	0.818701	0.000339373	0.142184
1498	2314	chr7	104160231	105679551	4.28238	2.53796	0.214054	-0.034378	0.203525	0.179239	0.00047575	0.658227	0.000755297	0.307916	0.000567467	0.612414	0.00089147	0.354711
1499	3168	chr7	105684875	107771288	3.98263	3.32797	1.65332	0.0102193	1.62924	1.66324	0.00047575	0.658227	0.000755297	0.307916	0.00106735	0.28557	0.0016542	0.697697
1500	3626	chr7	107782478	109646980	3.27685	3.12418	-0.567594	-0.022176	-0.574879	-0.590047	0.00047575	0.658227	0.000755297	0.307916	0.000318118	0.759375	0.000501375	0.201322
1501	4252	chr7	109648581	112615231	3.32269	3.2608	-0.756095	0.0607824	-0.74308	-0.695542	0.00047575	0.658227	0.000755297	0.307916	0.000252024	0.789232	0.000405353	0.173298
1502	1804	chr7	112624528	113709929	3.95304	3.37095	0.642539	0.0823317	0.625506	0.724374	0.00047575	0.658227	0.000755297	0.307916	0.000653091	0.51603	0.00101933	0.458741
1503	3783	chr7	113732768	116779075	6.44231	4.12317	11.096	0.0294815	11.039	11.1253	0.00047575	0.658227	0.000755297	0.307916	0.00149488	3.23197e-05	0.00224172	0.99623
1504	2593	chr7	116780966	118351333	2.81773	3.00832	-1.09236	0.00129503	-1.09246	-1.09145	0.00047575	0.658227	0.000755297	0.307916	0.000200602	0.828515	0.000318441	0.129952
1505	3680	chr7	118351787	121042296	3.13256	3.36111	-0.750885	0.0615068	-0.725838	-0.689649	0.00047575	0.658227	0.000755297	0.307916	0.000252935	0.788539	0.000411742	0.174043
1506	1671	chr7	121049551	121931921	2.76047	3.49045	-0.483314	0.0173541	-0.495509	-0.466534	0.00047575	0.658227	0.000755297	0.307916	0.000327379	0.747284	0.000513445	0.215473
1507	4444	chr7	121953747	124155319	3.62873	3.08115	0.161044	0.0137667	0.139565	0.174598	0.00047575	0.658227	0.000755297	0.307916	0.000523267	0.624825	0.000813081	0.343292
1508	24	chr7	124158100	124167116	1.14932	3.94854	-1.53333	0.99175	-1.024	-0.586257	0.00047575	0.658227	0.000755297	0.307916	5.18851e-05	0.896746	0.000137083	0.0865779
1509	5302	chr7	124168509	126518757	3.32307	4.00814	-0.735625	0.125946	-0.711789	-0.609856	0.00047575	0.658227	0.000755297	0.307916	0.000240709	0.788249	0.000391365	0.176671
1510	670	chr7	126519669	126867905	3.00507	3.08493	-0.910327	-0.0054723	-0.916918	-0.917279	0.00047575	0.658227	0.000755297	0.307916	0.000236111	0.807395	0.000372385	0.151758
1511	3292	chr7	126869221	128774205	3.59494	4.09553	0.129969	0.153852	0.124683	0.283559	0.00047575	0.658227	0.000755297	0.307916	0.000447534	0.634155	0.000706755	0.337741
1512	1876	chr7	128790796	130372808	3.38632	3.47703	-0.784353	-0.000219736	-0.772547	-0.785117	0.00047575	0.658227	0.000755297	0.307916	0.000261078	0.791246	0.000419407	0.168846
1513	3127	chr7	130576446	132805104	5.40435	3.58099	7.33785	0.0266947	7.35159	7.36422	0.00047575	0.658227	0.000755297	0.307916	0.00149678	0.00138345	0.00240916	0.994644
1514	2665	chr7	132806864	134306672	3.71927	2.81131	0.231956	0.0283596	0.221171	0.259958	0.00047575	0.658227	0.000755297	0.307916	0.000540176	0.609693	0.00084838	0.359543
1515	2644	chr7	134308254	135587005	3.90677	4.77345	1.02049	0.0356248	0.983223	1.05577	0.00047575	0.658227	0.000755297	0.307916	0.000823416	0.425495	0.00125943	0.55207
1516	2598	chr7	135601197	136875365	3.18708	3.18671	-0.213386	0.00860522	-0.212277	-0.205164	0.00047575	0.658227	0.000755297	0.307916	0.000405269	0.700083	0.000644115	0.264465
1517	2276	chr7	136877151	138741986	3.49834	3.92931	-0.488288	0.00698034	-0.497106	-0.481736	0.00047575	0.658227	0.000755297	0.307916	0.000329367	0.747771	0.000518309	0.214575
1518	1023	chr7	138747732	139932189	2.55372	3.30243	-1.06435	0.0427892	-1.02123	-1.02259	0.00047575	0.658227	0.000755297	0.307916	0.000197532	0.826906	0.000327417	0.133299
1519	468	chr7	139938412	140233931	2.68104	2.12929	-0.642377	-0.0398967	-0.655285	-0.684433	0.00047575	0.658227	0.000755297	0.307916	0.000304807	0.770328	0.000477703	0.189153
1520	1328	chr7	140238048	141224952	5.3962	2.95075	8.26184	0.0124318	8.22423	8.27355	0.00047575	0.658227	0.000755297	0.307916	0.00152031	0.000549869	0.00232456	0.995578
1521	646	chr7	141228976	142652850	2.60612	3.52574	-1.15996	0.1871	-1.09897	-0.974336	0.00047575	0.658227	0.000755297	0.307916	0.000158178	0.841715	0.000266916	0.123259
1522	2910	chr7	142661819	144967569	3.71017	3.35502	-0.8655	0.0234507	-0.830735	-0.842404	0.00047575	0.658227	0.000755297	0.307916	0.000238462	0.802568	0.000391972	0.157944
1523	3094	chr7	144971709	146427333	2.78934	4.52826	-0.99418	0.0842752	-0.984088	-0.910211	0.00047575	0.658227	0.000755297	0.307916	0.000201626	0.82018	0.000323346	0.141927
1524	3242	chr7	146429908	147814190	3.64649	3.33608	-0.126159	0.0427343	-0.0875107	-0.0837419	0.00047575	0.658227	0.000755297	0.307916	0.000417739	0.684308	0.000689333	0.282086
1525	2526	chr7	147829106	149583170	3.23109	4.20637	-0.970333	0.110541	-0.949412	-0.860167	0.00047575	0.658227	0.000755297	0.307916	0.000200647	0.818176	0.00032528	0.144988
1526	1603	chr7	149900936	150708850	3.33861	3.57161	-0.644944	0.0878514	-0.618379	-0.5577	0.00047575	0.658227	0.000755297	0.307916	0.00026892	0.774227	0.000438428	0.189918
1527	1329	chr7	150724324	152220077	4.43151	3.79676	1.55971	0.074455	1.64958	1.63336	0.00047575	0.658227	0.000755297	0.307916	0.00097358	0.305021	0.00169098	0.678281
1528	2102	chr7	152270425	153652804	2.8716	3.31703	-1.03223	0.0456739	-1.01715	-0.987022	0.00047575	0.658227	0.000755297	0.307916	0.000202517	0.823348	0.000326398	0.137134
1529	1703	chr7	153884426	154960902	2.97656	3.6447	-0.678051	0.0225181	-0.636525	-0.65616	0.00047575	0.658227	0.000755297	0.307916	0.000278782	0.777169	0.000461358	0.184428
1530	1237	chr7	154965818	156064689	2.6744	3.35852	-1.20134	-0.0168553	-1.21119	-1.219	0.00047575	0.658227	0.000755297	0.307916	0.000185553	0.839227	0.000291696	0.117992
1531	3003	chr7	156067200	157625051	3.88368	3.54121	-0.463625	0.0512107	-0.400638	-0.412772	0.00047575	0.658227	0.000755297	0.307916	0.000321761	0.744938	0.000544035	0.219115
1532	2853	chr7	157643516	159122935	3.8212	4.31376	-0.183661	0.217199	-0.179209	0.0332462	0.00047575	0.658227	0.000755297	0.307916	0.000338433	0.699134	0.000539691	0.2721
1533	2599	chr8	176818	1035729	4.02202	3.59596	0.15326	0.0140293	0.23466	0.166852	0.00047575	0.658227	0.000755297	0.307916	0.000520463	0.626498	0.000896355	0.341465
1534	429	chr8	1057039	1161954	2.41864	2.74549	-0.874667	0.00387921	-0.869607	-0.873134	0.00047575	0.658227	0.000755297	0.307916	0.000241194	0.803362	0.00038486	0.156346
1535	1524	chr8	1163942	2040181	3.46787	3.28773	0.167519	0.0516483	0.159368	0.218553	0.00047575	0.658227	0.000755297	0.307916	0.00050662	0.624247	0.000797776	0.345064
1536	191	chr8	2045623	2570885	1.98467	2.18294	-1.45972	-0.020913	-1.46405	-1.48593	0.00047575	0.658227	0.000755297	0.307916	0.00014791	0.8627	0.000233806	0.0932543
1537	3526	chr8	2576054	3389197	2.83217	2.9463	-1.07069	-0.0165521	-1.07954	-1.08752	0.00047575	0.658227	0.000755297	0.307916	0.000207937	0.825529	0.000327209	0.132335
1538	1995	chr8	3393402	3781666	3.12544	3.34877	-0.805737	0.0194776	-0.801261	-0.786756	0.00047575	0.658227	0.000755297	0.307916	0.000251667	0.79471	0.000401336	0.166006
1539	3190	chr8	3791547	4477316	3.69515	3.28661	-0.509475	0.0171333	-0.513271	-0.492648	0.00047575	0.658227	0.000755297	0.307916	0.000320766	0.751429	0.000507316	0.21113
1540	2737	chr8	4482200	5145413	2.92206	3.79306	-1.0076	0.0717307	-0.971039	-0.936241	0.00047575	0.658227	0.000755297	0.307916	0.000201735	0.821347	0.0003322	0.140226
1541	4664	chr8	5147656	6133992	3.49642	3.4883	-0.185007	0.00715098	-0.175075	-0.178074	0.00047575	0.658227	0.000755297	0.307916	0.000414332	0.694702	0.000664356	0.270031
1542	1925	chr8	6167976	6913201	2.91657	3.65971	-0.532393	0.0621453	-0.524741	-0.470746	0.00047575	0.658227	0.000755297	0.307916	0.000301656	0.756333	0.000482585	0.207653
1543	3304	chr8	8104744	9153239	4.29624	3.51819	1.3312	0.0637221	1.32286	1.39464	0.00047575	0.658227	0.000755297	0.307916	0.000909232	0.354169	0.00143149	0.627019
1544	1442	chr8	9157884	9640400	3.66974	3.8201	-0.199004	0.385652	-0.102842	0.186066	0.00047575	0.658227	0.000755297	0.307916	0.000284069	0.705233	0.000496506	0.270216
1545	2630	chr8	9641034	10462806	3.92184	3.1427	1.05516	0.0613905	1.06156	1.11618	0.00047575	0.658227	0.000755297	0.307916	0.000815269	0.417552	0.00130263	0.560866
1546	1987	chr8	10463197	11278146	3.27533	3.42421	-0.0523889	0.119247	0.00848927	0.0663506	0.00047575	0.658227	0.000755297	0.307916	0.000408764	0.671445	0.000689685	0.297917
1547	4503	chr8	11281273	13490819	3.78341	2.9462	-0.0386196	-0.00907044	-0.0193602	-0.0479209	0.00047575	0.658227	0.000755297	0.307916	0.000467251	0.665856	0.000756229	0.299616
1548	2561	chr8	13495289	13929593	3.04227	2.88743	-1.22565	-0.00426624	-1.22626	-1.23031	0.00047575	0.658227	0.000755297	0.307916	0.000179428	0.842031	0.000284686	0.115591
1549	7682	chr8	13950362	15984662	5.21056	3.60604	4.1379	0.00697167	4.09715	4.14475	0.00047575	0.658227	0.000755297	0.307916	0.00147597	0.0328121	0.00224966	0.961847
1550	2944	chr8	15997770	17383503	4.45214	3.85004	1.73555	0.0481823	1.83216	1.78336	0.00047575	0.658227	0.000755297	0.307916	0.00105294	0.269517	0.00184121	0.714858
1551	1577	chr8	17392357	17836201	2.75372	3.25051	-1.13098	0.0470709	-1.11358	-1.08454	0.00047575	0.658227	0.000755297	0.307916	0.000185634	0.83421	0.000299883	0.125858
1552	4931	chr8	17836399	19489948	3.56598	3.17507	-0.809661	-0.0110097	-0.818704	-0.820873	0.00047575	0.658227	0.000755297	0.307916	0.000258285	0.794229	0.00040636	0.165304
1553	1423	chr8	19492840	20059960	2.80926	3.48567	-1.06172	0.0568695	-1.04197	-1.00555	0.00047575	0.658227	0.000755297	0.307916	0.000195314	0.827045	0.000316266	0.133716
1554	3430	chr8	20063137	21575441	3.77857	3.19239	0.222198	0.00634041	0.202375	0.228259	0.00047575	0.658227	0.000755297	0.307916	0.000548376	0.611405	0.000853509	0.357079
1555	1515	chr8	21674301	22893034	4.6632	2.95874	3.82264	0.0412059	3.91093	3.86312	0.00047575	0.658227	0.000755297	0.307916	0.001409	0.0444272	0.00244337	0.949607
1556	3490	chr8	22919322	24672263	3.34835	2.68824	-0.523186	-0.00693079	-0.511383	-0.53041	0.00047575	0.658227	0.000755297	0.307916	0.000324742	0.752908	0.000521679	0.208667
1557	1443	chr8	24679371	25481100	3.47042	2.78962	-0.501009	-0.0420016	-0.524053	-0.5437	0.00047575	0.658227	0.000755297	0.307916	0.000341835	0.748442	0.000530332	0.211997
1558	2841	chr8	25485334	26681450	4.30438	3.69882	1.27694	0.0327816	1.26704	1.30939	0.00047575	0.658227	0.000755297	0.307916	0.00091829	0.366137	0.00144351	0.613939
1559	3781	chr8	26688826	28158138	3.30097	3.71965	-0.880849	0.0434306	-0.867968	-0.837679	0.00047575	0.658227	0.000755297	0.307916	0.000230921	0.805136	0.000371361	0.156051
1560	1485	chr8	28165642	29323538	3.34376	2.29786	-0.401317	-0.011455	-0.417188	-0.413432	0.00047575	0.658227	0.000755297	0.307916	0.000358727	0.732952	0.000560544	0.229381
1561	2793	chr8	29330180	31121769	3.64234	3.17333	0.0323032	0.0165825	0.0244959	0.0485386	0.00047575	0.658227	0.000755297	0.307916	0.000478752	0.652048	0.000754151	0.314931
1562	1021	chr8	31139432	31548094	3.5701	3.29415	0.34121	0.00867063	0.332469	0.348925	0.00047575	0.658227	0.000755297	0.307916	0.000589723	0.585093	0.000928091	0.384639
1563	2841	chr8	31548360	32924521	3.49065	3.47873	-0.41617	0.0146963	-0.416014	-0.401821	0.00047575	0.658227	0.000755297	0.307916	0.000345798	0.736108	0.000549071	0.227043
1564	4542	chr8	33047195	35315188	4.23279	3.77564	1.33128	0.0162676	1.31246	1.34733	0.00047575	0.658227	0.000755297	0.307916	0.000952546	0.353819	0.00148407	0.626489
1565	1587	chr8	35319481	37374652	2.43527	2.71199	-1.28216	-0.00421568	-1.28034	-1.28701	0.00047575	0.658227	0.000755297	0.307916	0.000170655	0.847458	0.000271423	0.109917
1566	1239	chr8	37381976	38938628	3.00392	2.88938	-1.07094	0.0768733	-1.05057	-0.99485	0.00047575	0.658227	0.000755297	0.307916	0.000190074	0.828719	0.00030797	0.132746
1567	3781	chr8	38938933	40701766	3.80919	3.48869	-0.157365	-0.00107205	-0.0500326	-0.158755	0.00047575	0.658227	0.000755297	0.307916	0.000426082	0.689235	0.000753088	0.275387
1568	2251	chr8	40707884	41720671	2.35723	2.76963	-1.30531	-4.03144e-05	-1.30071	-1.3058	0.00047575	0.658227	0.000755297	0.307916	0.000166501	0.849737	0.000265553	0.107711
1569	1254	chr8	41723693	42773009	2.80606	3.71167	-0.930841	0.0515834	-0.843136	-0.880169	0.00047575	0.658227	0.000755297	0.307916	0.000219639	0.811648	0.00038066	0.149544
1570	1347	chr8	42776957	43819341	2.16593	2.4674	-1.1075	-0.0417428	-1.1226	-1.14999	0.00047575	0.658227	0.000755297	0.307916	0.000206316	0.828669	0.000322637	0.127978
1571	3334	chr8	46856829	50081429	2.82813	4.3659	-1.03897	0.0205143	-1.03484	-1.01876	0.00047575	0.658227	0.000755297	0.307916	0.000206259	0.823265	0.000328812	0.136222
1572	7053	chr8	50082735	53299639	5.64791	2.95241	6.85278	-0.0101881	7.30218	6.84237	0.00047575	0.658227	0.000755297	0.307916	0.00154912	0.00224147	0.00385477	0.992242
1573	2608	chr8	53313496	54417248	2.8844	2.9156	-0.617951	-0.012795	-0.620683	-0.631131	0.00047575	0.658227	0.000755297	0.307916	0.000302793	0.767288	0.0004794	0.193409
1574	2573	chr8	54418044	55945100	2.80678	2.69358	-1.17487	0.00100316	-1.17211	-1.17426	0.00047575	0.658227	0.000755297	0.307916	0.000186696	0.837155	0.000297214	0.120908
1575	2232	chr8	55945729	56955689	2.76844	4.02685	-0.75033	0.0948653	-0.712372	-0.655909	0.00047575	0.658227	0.000755297	0.307916	0.000245056	0.789451	0.0004041	0.174311
1576	4954	chr8	56956907	59066247	2.67626	4.55144	-1.29539	0.0888788	-1.2644	-1.20671	0.00047575	0.658227	0.000755297	0.307916	0.000154241	0.851875	0.000252579	0.109085
1577	1523	chr8	59077620	59720604	2.33495	2.76228	-1.0316	0.00872489	-1.03224	-1.02353	0.00047575	0.658227	0.000755297	0.307916	0.000209947	0.82208	0.000333096	0.136984
1578	4783	chr8	59736227	62325161	4.42544	3.44399	1.49523	0.0105648	1.47567	1.50559	0.00047575	0.658227	0.000755297	0.307916	0.00101483	0.318135	0.00157994	0.663668
1579	2486	chr8	62330609	63349109	2.92832	3.17084	-0.967047	0.0355066	-0.956579	-0.931939	0.00047575	0.658227	0.000755297	0.307916	0.000216271	0.815451	0.000346963	0.144977
1580	3672	chr8	63349908	65232744	3.0314	2.76421	-1.03138	0.00051566	-1.04156	-1.03113	0.00047575	0.658227	0.000755297	0.307916	0.000211636	0.821737	0.000332588	0.137009
1581	1918	chr8	65234947	66488718	3.22298	3.09172	-0.33156	0.0113521	-0.32934	-0.320726	0.00047575	0.658227	0.000755297	0.307916	0.000370111	0.721528	0.000588891	0.242153
1582	5011	chr8	66489090	69863032	3.12325	3.80518	-0.65996	0.0091869	-0.664675	-0.650969	0.00047575	0.658227	0.000755297	0.307916	0.000286548	0.774107	0.000452781	0.187135
1583	1750	chr8	69864615	70865579	3.23134	3.53733	-0.691726	0.0768177	-0.680581	-0.615453	0.00047575	0.658227	0.000755297	0.307916	0.00026165	0.780715	0.000420049	0.182768
1584	2385	chr8	70885456	72287617	2.10818	3.39095	-1.46057	-0.0188653	-1.46542	-1.47986	0.00047575	0.658227	0.000755297	0.307916	0.00014744	0.862453	0.00023294	0.0936036
1585	3470	chr8	72291502	73815971	3.51283	3.4148	0.410393	-0.00163465	0.488131	0.408436	0.00047575	0.658227	0.000755297	0.307916	0.000620924	0.568975	0.00106546	0.40109
1586	3067	chr8	73817637	75443742	3.8971	3.20322	0.574586	0.00983006	0.547334	0.584108	0.00047575	0.658227	0.000755297	0.307916	0.000675167	0.531052	0.00104307	0.441165
1587	2420	chr8	75449070	76455407	3.07563	3.07162	-0.912533	-0.0040928	-0.923313	-0.917031	0.00047575	0.658227	0.000755297	0.307916	0.00023532	0.807581	0.000369586	0.151621
1588	5906	chr8	76456641	79132323	2.87405	3.65729	-0.800064	0.00896255	-0.789259	-0.791273	0.00047575	0.658227	0.000755297	0.307916	0.000255411	0.793583	0.000409893	0.166768
1589	5148	chr8	79132861	81954751	3.25455	3.62238	-0.662591	0.0300738	-0.654404	-0.63271	0.00047575	0.658227	0.000755297	0.307916	0.000280249	0.775105	0.000448578	0.186885
1590	1337	chr8	81958135	82693145	2.51357	2.37414	-1.34554	-0.0321695	-1.35623	-1.37846	0.00047575	0.658227	0.000755297	0.307916	0.00016564	0.852218	0.000260171	0.103734
1591	3779	chr8	82694471	84225333	3.18039	2.22517	-1.05934	-0.0434346	-1.07859	-1.10303	0.00047575	0.658227	0.000755297	0.307916	0.000215467	0.823336	0.000335549	0.133492
1592	3578	chr8	84226091	85955339	3.32063	2.72362	-0.25821	-0.0260231	-0.261052	-0.284517	0.00047575	0.658227	0.000755297	0.307916	0.000405361	0.707418	0.00064172	0.255547
1593	1756	chr8	85955619	87411554	2.95459	3.4632	-0.656901	0.0674065	-0.587699	-0.590112	0.00047575	0.658227	0.000755297	0.307916	0.000271621	0.775396	0.000462122	0.187942
1594	3436	chr8	87412247	89083083	3.6153	3.30828	-0.421311	0.109531	-0.406943	-0.312051	0.00047575	0.658227	0.000755297	0.307916	0.000314306	0.73942	0.00050621	0.226912
1595	3139	chr8	89089035	90637625	4.37472	4.57793	2.17506	0.381935	2.32848	2.55671	0.00047575	0.658227	0.000755297	0.307916	0.00084111	0.193689	0.00155676	0.79736
1596	4396	chr8	90638305	93553737	2.92745	4.33844	-0.893034	0.101945	-0.852179	-0.791314	0.00047575	0.658227	0.000755297	0.307916	0.000216042	0.80844	0.000357288	0.154799
1597	1997	chr8	93559636	95001542	2.93387	3.40972	-1.16361	0.0119517	-1.16101	-1.15215	0.00047575	0.658227	0.000755297	0.307916	0.000186586	0.836398	0.000296993	0.122154
1598	3817	chr8	95008144	96533175	3.55263	3.70812	-0.375998	0.0146343	-0.38161	-0.361621	0.00047575	0.658227	0.000755297	0.307916	0.000356655	0.72928	0.000563053	0.234178
1599	5059	chr8	96552742	99391880	3.72223	3.35318	-0.678852	0.015884	-0.674846	-0.663164	0.00047575	0.658227	0.000755297	0.307916	0.000280366	0.777037	0.000446893	0.184328
1600	2290	chr8	99402038	101614331	2.59589	3.17682	-1.50032	-0.0210484	-1.50677	-1.5218	0.00047575	0.658227	0.000755297	0.307916	0.000142513	0.865542	0.000224797	0.0902766
1601	4516	chr8	101626241	104121517	3.98553	3.80068	0.597454	-0.0151772	0.577475	0.58206	0.00047575	0.658227	0.000755297	0.307916	0.000700572	0.525275	0.00109022	0.4465
1602	2351	chr8	104129007	104988343	3.41479	3.43562	0.308657	0.0301884	0.312908	0.338431	0.00047575	0.658227	0.000755297	0.307916	0.000565927	0.592679	0.000902287	0.37735
1603	4746	chr8	104989196	107410067	3.48812	3.2608	-0.301729	0.0365023	-0.307314	-0.265429	0.00047575	0.658227	0.000755297	0.307916	0.000369433	0.716845	0.000583243	0.247945
1604	2835	chr8	107411705	108646968	3.21362	3.11379	-1.15352	0.0105727	-1.12762	-1.14332	0.00047575	0.658227	0.000755297	0.307916	0.000188488	0.835293	0.000307094	0.123245
1605	1278	chr8	108649072	109248046	2.50729	2.68101	-1.17511	0.00926653	-1.17186	-1.16662	0.00047575	0.658227	0.000755297	0.307916	0.000185193	0.837508	0.000294966	0.120883
1606	2226	chr8	109248653	110483955	4.19835	2.80313	2.69961	-0.0211542	2.69353	2.678	0.00047575	0.658227	0.000755297	0.307916	0.00136678	0.124475	0.00215672	0.8657
1607	2008	chr8	110484812	111850672	3.4793	2.62012	0.317892	-0.0200591	0.290422	0.29735	0.00047575	0.658227	0.000755297	0.307916	0.00059762	0.589728	0.000923068	0.378929
1608	1790	chr8	111850847	113062756	3.28346	2.88662	-0.285543	0.0342076	-0.291242	-0.251871	0.00047575	0.658227	0.000755297	0.307916	0.000374803	0.713947	0.000591653	0.250889
1609	6916	chr8	113068212	116094225	3.58687	3.8363	-0.428728	-0.00151516	-0.430766	-0.430388	0.00047575	0.658227	0.000755297	0.307916	0.000347828	0.73773	0.000551084	0.224749
1610	5214	chr8	116104040	119680275	3.31558	3.00889	-0.780472	-0.00239015	-0.789423	-0.783051	0.00047575	0.658227	0.000755297	0.307916	0.000262453	0.790615	0.000412955	0.169428
1611	3454	chr8	119687654	121194900	3.47742	2.83847	-0.327271	-0.00535022	-0.338619	-0.332906	0.00047575	0.658227	0.000755297	0.307916	0.000377319	0.7203	0.000592268	0.242837
1612	6163	chr8	121201700	124859270	3.66693	3.65628	-0.350858	0.00821755	-0.348187	-0.342803	0.00047575	0.658227	0.000755297	0.307916	0.000365804	0.724751	0.0005823	0.238671
1613	1538	chr8	124862503	125682525	3.11394	3.2608	-0.290915	0.00873769	-0.249038	-0.282875	0.00047575	0.658227	0.000755297	0.307916	0.000382586	0.714271	0.000633366	0.249617
1614	1533	chr8	125687498	126391162	3.30133	3.17585	-0.847863	-0.0162525	-0.86656	-0.864756	0.00047575	0.658227	0.000755297	0.307916	0.00025144	0.799088	0.00039179	0.160012
1615	4107	chr8	126431985	128655689	4.68126	3.56663	0.748028	0.014658	0.717488	0.762451	0.00047575	0.658227	0.000755297	0.307916	0.000737394	0.490002	0.00113547	0.484191
1616	3275	chr8	128662095	130379330	5.06448	3.43139	5.36026	0.0363107	5.39266	5.39627	0.00047575	0.658227	0.000755297	0.307916	0.00146917	0.00990619	0.00240925	0.985742
1617	2704	chr8	130383013	131637585	3.90383	4.16651	0.860487	0.0753341	0.973216	0.935409	0.00047575	0.658227	0.000755297	0.307916	0.000735116	0.463837	0.00130633	0.5128
1618	4124	chr8	131641270	133350326	3.58012	3.61582	-0.961545	-0.0133068	-0.972294	-0.975093	0.00047575	0.658227	0.000755297	0.307916	0.000227705	0.813176	0.000357638	0.145393
1619	2549	chr8	133354450	134559333	3.06218	2.65833	-0.574145	-0.00108457	-0.585046	-0.575614	0.00047575	0.658227	0.000755297	0.307916	0.000310115	0.761022	0.000486999	0.200419
1620	3835	chr8	134578095	136034475	3.36357	3.34063	-0.92341	0.00897646	-0.934276	-0.914687	0.00047575	0.658227	0.000755297	0.307916	0.000230248	0.809324	0.000361589	0.150327
1621	3098	chr8	136038123	137519423	4.4991	2.87479	1.87386	-0.0108992	1.8357	1.86266	0.00047575	0.658227	0.000755297	0.307916	0.0011585	0.243418	0.00177036	0.741455
1622	3895	chr8	137526323	139250722	4.42146	3.53042	2.78788	0.0343814	2.8613	2.82198	0.00047575	0.658227	0.000755297	0.307916	0.00130762	0.115253	0.00223413	0.875686
1623	2895	chr8	139255733	140722178	4.1698	2.59562	0.973755	-0.0173959	0.927964	0.956032	0.00047575	0.658227	0.000755297	0.307916	0.000849059	0.435997	0.00128763	0.539877
1624	3354	chr8	140727013	143041259	3.37584	4.38441	-0.469919	0.0804976	-0.433	-0.38972	0.00047575	0.658227	0.000755297	0.307916	0.000311267	0.746744	0.000512749	0.218281
1625	1927	chr8	143047081	144229485	3.58356	3.15409	0.0926163	-0.0134128	0.0789515	0.0786926	0.00047575	0.658227	0.000755297	0.307916	0.000513421	0.638885	0.00080404	0.327703
1626	1487	chr8	144239099	146300622	4.15135	3.68612	0.593136	0.0602069	0.571417	0.652732	0.00047575	0.658227	0.000755297	0.307916	0.000649603	0.527468	0.00100915	0.446256
1627	2826	chr9	203310	1076795	2.63975	3.69847	-1.30147	0.0157209	-1.27904	-1.28612	0.00047575	0.658227	0.000755297	0.307916	0.000164566	0.849938	0.00026719	0.108159
1628	2322	chr9	1081020	1908992	4.16415	2.71653	2.08244	-0.021409	2.04558	2.06061	0.00047575	0.658227	0.000755297	0.307916	0.00122985	0.207569	0.00188186	0.778808
1629	2966	chr9	1928694	3183137	3.18218	3.09805	-0.658192	0.0121901	-0.632741	-0.646352	0.00047575	0.658227	0.000755297	0.307916	0.000286137	0.773951	0.000465978	0.1874
1630	2525	chr9	3195057	4488675	4.4971	3.79057	2.30973	0.0593684	2.50118	2.36859	0.00047575	0.658227	0.000755297	0.307916	0.00118769	0.173133	0.00228343	0.815309
1631	768	chr9	4507192	4884849	4.00196	3.30022	1.08057	0.00710685	1.04853	1.08645	0.00047575	0.658227	0.000755297	0.307916	0.000869732	0.411322	0.00133724	0.566228
1632	2554	chr9	4885267	6552278	3.78344	2.99728	-0.913001	-0.0190003	-0.922217	-0.932393	0.00047575	0.658227	0.000755297	0.307916	0.000238613	0.807142	0.000375344	0.15147
1633	1944	chr9	6566602	7153009	4.12961	3.15084	0.657098	-0.0117445	0.654725	0.644837	0.00047575	0.658227	0.000755297	0.307916	0.000721363	0.5113	0.00114251	0.461193
1634	3472	chr9	7154923	8455942	3.65141	3.44903	-0.0732262	0.080904	-0.0645843	0.00740629	0.00047575	0.658227	0.000755297	0.307916	0.000418047	0.674776	0.000669448	0.29329
1635	1428	chr9	8457759	9164692	4.54494	3.08905	2.0711	-0.0109107	2.118	2.05943	0.00047575	0.658227	0.000755297	0.307916	0.0012143	0.209467	0.00202037	0.776802
1636	4515	chr9	9168148	10877194	3.80202	3.3748	-0.396194	0.00980314	-0.405272	-0.386607	0.00047575	0.658227	0.000755297	0.307916	0.00035281	0.732588	0.000555057	0.230546
1637	4565	chr9	10880887	12273191	3.16462	3.49034	-0.696439	0.0637571	-0.698076	-0.632887	0.00047575	0.658227	0.000755297	0.307916	0.00026393	0.780969	0.000418327	0.18203
1638	5447	chr9	12297444	14831327	4.2835	4.19307	0.538574	0.00889936	0.528592	0.547294	0.00047575	0.658227	0.000755297	0.307916	0.000662201	0.53945	0.00104086	0.432345
1639	3610	chr9	14848892	16657796	2.87006	4.84237	-0.786649	0.0005081	-0.794459	-0.786414	0.00047575	0.658227	0.000755297	0.307916	0.000260389	0.791546	0.000410174	0.168569
1640	5309	chr9	16664759	18659794	3.38764	3.31252	-1.08381	0.0267191	-1.0748	-1.05728	0.00047575	0.658227	0.000755297	0.307916	0.000197225	0.828427	0.000315944	0.131081
1641	3830	chr9	18662292	20430468	3.6063	4.06662	0.201119	0.013489	0.189107	0.214355	0.00047575	0.658227	0.000755297	0.307916	0.000537242	0.616141	0.000842737	0.352348
1642	2995	chr9	20489930	22173499	2.69192	4.7203	-1.02736	0.242621	-0.947739	-0.785059	0.00047575	0.658227	0.000755297	0.307916	0.000168193	0.828614	0.000289153	0.138706
1643	3189	chr9	22207037	24157743	3.53925	3.86322	-0.36282	0.0151757	-0.339469	-0.347966	0.00047575	0.658227	0.000755297	0.307916	0.000360074	0.727026	0.000585156	0.236536
1644	2408	chr9	24158518	25328099	3.41496	3.06827	-0.674146	-0.0212219	-0.690006	-0.695778	0.00047575	0.658227	0.000755297	0.307916	0.000291671	0.775265	0.000455767	0.184736
1645	1393	chr9	25333107	26110869	4.40538	3.8617	2.697	0.106847	2.6876	2.80321	0.00047575	0.658227	0.000755297	0.307916	0.00120377	0.124926	0.00189323	0.866413
1646	4957	chr9	26111835	28222676	4.16982	4.41438	0.429484	0.0355584	0.4267	0.464848	0.00047575	0.658227	0.000755297	0.307916	0.000605762	0.565222	0.000959029	0.406176
1647	1087	chr9	28225331	28811181	4.01872	3.37603	0.597712	0.000973775	0.613121	0.597738	0.00047575	0.658227	0.000755297	0.307916	0.000689957	0.525604	0.00111238	0.446567
1648	4412	chr9	28811887	30386810	4.01352	2.9441	0.858963	-0.0169431	0.863789	0.841788	0.00047575	0.658227	0.000755297	0.307916	0.000803809	0.463179	0.00128229	0.511385
1649	2295	chr9	30387452	31309063	3.05814	3.91525	-0.475841	0.00180653	-0.469614	-0.474476	0.00047575	0.658227	0.000755297	0.307916	0.000334253	0.74561	0.000533972	0.216632
1650	1956	chr9	31313119	32019340	2.9948	2.88493	-1.14145	-0.0104213	-1.13987	-1.15239	0.00047575	0.658227	0.000755297	0.307916	0.000194367	0.833329	0.000309061	0.12443
1651	3350	chr9	32019368	33525041	3.59445	3.25573	-0.566519	-0.014425	-0.580668	-0.581239	0.00047575	0.658227	0.000755297	0.307916	0.00031603	0.759446	0.000494678	0.201553
1652	2087	chr9	33598493	34642024	3.45073	2.69052	-1.10946	-0.00918041	-1.1193	-1.11911	0.00047575	0.658227	0.000755297	0.307916	0.000199636	0.83	0.000313834	0.127967
1653	3077	chr9	34642653	36741044	3.13462	3.41698	-1.01738	-0.0200964	-1.02935	-1.0378	0.00047575	0.658227	0.000755297	0.307916	0.00021848	0.81945	0.000342728	0.138547
1654	3006	chr9	36749333	38640619	4.41837	3.53106	3.08035	0.0145796	3.0282	3.09463	0.00047575	0.658227	0.000755297	0.307916	0.00137611	0.0887569	0.00207369	0.903458
1655	256	chr9	38648035	44866028	2.69846	3.91691	-0.811112	0.0891954	-0.755054	-0.725949	0.00047575	0.658227	0.000755297	0.307916	0.000234422	0.797983	0.000393625	0.165211
1656	2233	chr9	71130978	72512216	3.41206	4.40723	-0.462978	0.04854	-0.449639	-0.414881	0.00047575	0.658227	0.000755297	0.307916	0.000322768	0.744795	0.000519304	0.219196
1657	337	chr9	72512898	72638795	2.65137	2.02702	-1.33183	-0.0231572	-1.3429	-1.35795	0.00047575	0.658227	0.000755297	0.307916	0.000166285	0.851528	0.000261087	0.104849
1658	2972	chr9	72804965	74248170	4.3897	3.94933	1.12809	0.0477147	1.16152	1.17547	0.00047575	0.658227	0.000755297	0.307916	0.000852419	0.400357	0.00139929	0.578472
1659	3540	chr9	74255451	76198452	3.54227	3.8641	-0.525113	0.186532	-0.499514	-0.338831	0.00047575	0.658227	0.000755297	0.307916	0.000269028	0.758328	0.00043818	0.209774
1660	1287	chr9	76207149	76968591	2.05791	5.37728	-1.39867	0.468121	-1.09223	-0.931521	0.00047575	0.658227	0.000755297	0.307916	9.74507e-05	0.872	0.000210188	0.100628
1661	3504	chr9	76974920	78899083	4.00174	3.75593	-0.679407	0.0385381	-0.6716	-0.641149	0.00047575	0.658227	0.000755297	0.307916	0.000274203	0.7778	0.000438734	0.184392
1662	1257	chr9	78901112	79469334	2.87182	3.16817	-1.01724	-0.00921837	-1.02642	-1.02724	0.00047575	0.658227	0.000755297	0.307916	0.000216254	0.819859	0.000340186	0.138571
1663	3222	chr9	79471562	81078791	2.61143	3.23746	-0.952268	0.0899485	-0.899258	-0.862638	0.00047575	0.658227	0.000755297	0.307916	0.000207841	0.815373	0.00034793	0.147133
1664	2582	chr9	81082455	82590142	4.56252	3.73142	2.4168	0.0655828	2.40619	2.48202	0.00047575	0.658227	0.000755297	0.307916	0.0012029	0.158529	0.00188957	0.83102
1665	4570	chr9	82591888	84209549	3.85431	3.30007	0.523784	0.0269645	0.503908	0.550542	0.00047575	0.658227	0.000755297	0.307916	0.000645249	0.543197	0.00100423	0.428945
1666	1287	chr9	84213955	85439191	2.80575	2.45752	-1.15749	0.0152936	-1.15795	-1.14297	0.00047575	0.658227	0.000755297	0.307916	0.000186995	0.835914	0.000296735	0.122799
1667	2731	chr9	85442419	86937508	3.95187	5.61374	2.13468	0.513741	2.61231	2.64791	0.00047575	0.658227	0.000755297	0.307916	0.000731787	0.200177	0.00187307	0.791282
1668	2647	chr9	86939329	88098490	3.0812	2.93775	-0.58676	-0.00287536	-0.592955	-0.590009	0.00047575	0.658227	0.000755297	0.307916	0.00030753	0.76289	0.000485216	0.198395
1669	660	chr9	88117073	88585014	2.56564	1.99037	-1.09365	-0.0557551	-1.11332	-1.15094	0.00047575	0.658227	0.000755297	0.307916	0.000211658	0.826767	0.000329479	0.129363
1670	2802	chr9	88590417	90134690	3.13495	3.29543	-0.717765	-0.00338421	-0.705936	-0.721516	0.00047575	0.658227	0.000755297	0.307916	0.000276665	0.781993	0.000444458	0.178394
1671	3744	chr9	90136246	92286254	3.24316	3.97601	-1.00419	0.0288065	-0.996491	-0.975653	0.00047575	0.658227	0.000755297	0.307916	0.000210844	0.819568	0.000337323	0.140414
1672	3623	chr9	92681431	94163246	3.66227	2.93254	-0.104539	0.0126793	-0.0856458	-0.0921413	0.00047575	0.658227	0.000755297	0.307916	0.000436744	0.679408	0.000706595	0.286197
1673	5923	chr9	94169155	96668153	3.51352	3.59928	-0.53508	0.0394442	-0.5251	-0.495804	0.00047575	0.658227	0.000755297	0.307916	0.00030765	0.756078	0.000493322	0.207095
1674	3962	chr9	96679358	98919804	3.0294	3.28606	-0.930681	0.0159425	-0.927159	-0.914989	0.00047575	0.658227	0.000755297	0.307916	0.000227304	0.810433	0.000362139	0.149443
1675	4174	chr9	98924140	101578403	4.09322	3.30343	1.61804	0.0345298	1.58126	1.65235	0.00047575	0.658227	0.000755297	0.307916	0.00103101	0.292786	0.00157772	0.690586
1676	5466	chr9	101599758	104624140	3.75736	4.48822	0.738977	0.0921473	0.717429	0.830962	0.00047575	0.658227	0.000755297	0.307916	0.000680521	0.493087	0.00105736	0.482886
1677	4169	chr9	104628889	105967507	2.26982	3.61349	-1.47205	0.0558933	-1.45466	-1.4164	0.00047575	0.658227	0.000755297	0.307916	0.00013583	0.866105	0.000219425	0.0929437
1678	4159	chr9	105970021	107580842	3.0251	3.28523	-0.993963	0.00664038	-1.00016	-0.987559	0.00047575	0.658227	0.000755297	0.307916	0.000217277	0.81765	0.000342816	0.14153
1679	3362	chr9	107585016	109296536	4.74644	3.3363	1.23807	0.0188202	1.214	1.25661	0.00047575	0.658227	0.000755297	0.307916	0.000916976	0.374836	0.00142117	0.604593
1680	2361	chr9	109300241	110693094	2.87214	3.1741	-0.808565	0.0058967	-0.803704	-0.803094	0.00047575	0.658227	0.000755297	0.307916	0.000254368	0.794648	0.000405799	0.165536
1681	5184	chr9	110699777	112775999	3.77779	3.56139	-0.788041	0.0464822	-0.777597	-0.741749	0.00047575	0.658227	0.000755297	0.307916	0.000248842	0.793138	0.000399206	0.168687
1682	5128	chr9	112787897	114827406	3.10112	3.46109	-1.08771	0.0171983	-1.0863	-1.07071	0.00047575	0.658227	0.000755297	0.307916	0.000198361	0.828534	0.00031536	0.130586
1683	1670	chr9	114833817	115691059	2.99608	2.98176	-0.884898	0.0121254	-0.862806	-0.873394	0.00047575	0.658227	0.000755297	0.307916	0.000237171	0.804694	0.000384942	0.155279
1684	2213	chr9	115710802	117012154	3.811	3.3052	0.661091	0.00713049	0.644384	0.667784	0.00047575	0.658227	0.000755297	0.307916	0.000709743	0.510606	0.00110811	0.462447
1685	1900	chr9	117021182	117921407	2.45638	3.34609	-1.25523	-0.0142336	-1.26207	-1.26999	0.00047575	0.658227	0.000755297	0.307916	0.000176468	0.844543	0.00027825	0.112541
1686	7248	chr9	117922331	121318886	3.10318	4.45389	-0.836601	0.0176884	-0.837037	-0.819048	0.00047575	0.658227	0.000755297	0.307916	0.000245668	0.798655	0.000389851	0.161818
1687	1436	chr9	121326224	122257627	2.8139	2.4019	-0.505855	0.00272187	-0.510544	-0.503821	0.00047575	0.658227	0.000755297	0.307916	0.000326201	0.750505	0.000515451	0.211554
1688	3611	chr9	122260749	124870612	4.89179	3.14816	4.485	0.0290939	4.41132	4.51384	0.00047575	0.658227	0.000755297	0.307916	0.00145884	0.0234332	0.00215153	0.971828
1689	3469	chr9	124872140	126969480	3.54751	3.07148	-0.157659	-0.00584826	-0.173618	-0.16379	0.00047575	0.658227	0.000755297	0.307916	0.000427992	0.689228	0.000668718	0.275313
1690	2372	chr9	126973873	129056597	3.49085	3.57652	-0.0243866	0.0267927	-0.0204825	0.00199236	0.00047575	0.658227	0.000755297	0.307916	0.000455873	0.663845	0.00072657	0.302938
1691	1069	chr9	129062836	130054946	2.69452	3.05991	-1.17998	0.0118358	-1.1775	-1.16908	0.00047575	0.658227	0.000755297	0.307916	0.000183951	0.838107	0.000292766	0.120363
1692	2259	chr9	130055785	132162470	3.15311	3.73448	-0.68964	0.00191086	-0.641382	-0.688212	0.00047575	0.658227	0.000755297	0.307916	0.000281675	0.778184	0.000469295	0.182567
1693	1321	chr9	132169648	133055295	2.69029	3.39131	-0.744617	0.087748	-0.700666	-0.657634	0.00047575	0.658227	0.000755297	0.307916	0.000247921	0.788499	0.000411281	0.175042
1694	958	chr9	133239007	134117092	2.81166	3.11846	-1.0144	0.00509707	-1.01787	-1.01033	0.00047575	0.658227	0.000755297	0.307916	0.000213836	0.820045	0.000338306	0.138963
1695	1572	chr9	134148295	135298675	3.34236	3.48529	-0.109374	-0.0084963	-0.119881	-0.118498	0.00047575	0.658227	0.000755297	0.307916	0.000444281	0.679931	0.000697964	0.284937
1696	2177	chr9	135306762	136987248	4.45385	3.20216	1.29358	0.00397728	1.25377	1.29713	0.00047575	0.658227	0.000755297	0.307916	0.000950695	0.362219	0.0014504	0.617498
1697	314	chr9	137109245	137579375	2.71216	2.71723	-0.731193	0.0102454	-0.624633	-0.724729	0.00047575	0.658227	0.000755297	0.307916	0.000270221	0.784726	0.000477239	0.176027
1698	1732	chr9	137595859	138922265	3.00331	3.53864	-1.0925	0.0625068	-1.08047	-1.03056	0.00047575	0.658227	0.000755297	0.307916	0.000189138	0.830595	0.000303908	0.130237
1699	412	chr9	138955246	139462622	2.84976	4.33194	-0.654549	0.43006	-0.510657	-0.226598	0.00047575	0.658227	0.000755297	0.307916	0.000191547	0.783991	0.00035116	0.190189
1700	641	chr9	139590546	141065600	3.59801	3.36336	1.66935	0.0761383	1.90069	1.74336	0.00047575	0.658227	0.000755297	0.307916	0.00100593	0.282907	0.0020127	0.70108
1701	1499	chr9	138938978	139499969	2.92193	3.02082	-0.767904	-0.326996	-1.0382	-1.09548	0.00127607	0.466934	0.0027621	0.335052	0.000918971	0.522599	0.00151802	0.173891
1702	3083	chr9	139500464	141102859	3.59801	2.91825	0.447011	-0.438392	-0.0692109	0.00838133	0.00127607	0.466934	0.0027621	0.335052	0.00238208	0.359595	0.00307702	0.403368

## Sheet: Supplementary Table S7
Supplementary Table S7. Local genetic correlations between long sleep duration and epilepsy by using GWAS-pw analysis.
chunk	NSNP	chr	st	sp	max_abs_Z_longsleep	max_abs_Z_epilepsy	logBF_1	logBF_2	logBF_3	logBF_4	pi_1	pi_2	pi_3	pi_4	PPA_1	PPA_2	PPA_3	PPA_4
0	406	chr1	1029805	1844046	1.66283	2.24497	-1.47071	0.0099707	-1.46943	-1.46318	0.000416024	0.929291	0.0422651	0.000516176	9.79321e-05	0.961632	0.00996194	0.000122425
1	1161	chr1	2024064	3547037	3.86647	2.86959	0.705205	0.0303155	0.700004	0.73469	0.000416024	0.929291	0.0422651	0.000516176	0.000785261	0.893195	0.0793632	0.00100345
2	873	chr1	3616601	4379727	3.08529	2.74058	-0.282525	0.00291131	-0.291951	-0.280732	0.000416024	0.929291	0.0422651	0.000516176	0.000316231	0.939726	0.0318254	0.000393063
3	3442	chr1	4382789	5908733	2.73163	3.15031	-1.3263	0.0293095	-1.31485	-1.29728	0.000416024	0.929291	0.0422651	0.000516176	0.000110875	0.960733	0.0113939	0.000141617
4	1918	chr1	5915761	7245434	2.59736	3.64499	-1.23125	0.0353653	-1.21887	-1.1964	0.000416024	0.929291	0.0422651	0.000516176	0.000121083	0.959841	0.0124544	0.00015556
5	2551	chr1	7258940	9349150	5.59071	4.50272	5.78751	0.172857	6.06114	5.95989	0.000416024	0.929291	0.0422651	0.000516176	0.00692594	0.056377	0.925083	0.0102099
6	1690	chr1	9368209	10798489	2.72192	3.09427	-1.14162	0.00392235	-1.14432	-1.13828	0.000416024	0.929291	0.0422651	0.000516176	0.000136354	0.957639	0.0138152	0.000169744
7	1105	chr1	10850798	11763677	3.01608	3.10809	-0.656898	-0.00338363	-0.676225	-0.661153	0.000416024	0.929291	0.0422651	0.000516176	0.000221076	0.949278	0.0220299	0.000273132
8	1051	chr1	11781973	12778345	2.42747	2.72862	-1.31106	0.0374073	-1.29879	-1.27459	0.000416024	0.929291	0.0422651	0.000516176	0.000111685	0.960857	0.0114865	0.000143717
9	2246	chr1	12781142	14890071	2.85977	4.00204	-0.890307	0.0397493	-0.892645	-0.850985	0.000416024	0.929291	0.0422651	0.000516176	0.000168734	0.955331	0.0171021	0.00021775
10	3204	chr1	14901522	16846035	2.57694	3.28884	-1.00388	0.0462159	-0.958599	-0.957999	0.000416024	0.929291	0.0422651	0.000516176	0.000149859	0.956683	0.0159299	0.000194665
11	2331	chr1	17282425	18645472	3.58271	3.37536	-0.798808	0.0151455	-0.793479	-0.784091	0.000416024	0.929291	0.0422651	0.000516176	0.000188945	0.952501	0.0192981	0.000237907
12	3371	chr1	18669450	20435466	3.46781	3.28745	-0.319469	-0.00128704	-0.278955	-0.321077	0.000416024	0.929291	0.0422651	0.000516176	0.000305846	0.939121	0.0323565	0.000378865
13	2274	chr1	20487743	21730091	3.72265	3.90458	-0.0893317	0.220221	-0.0917028	0.130532	0.000416024	0.929291	0.0422651	0.000516176	0.000310521	0.945284	0.0314721	0.000480017
14	2352	chr1	21761441	23086096	3.24173	3.49029	-0.64627	0.0253106	-0.620566	-0.621395	0.000416024	0.929291	0.0422651	0.000516176	0.000217161	0.949464	0.0226365	0.000276225
15	998	chr1	23096818	23907702	3.42117	4.93311	-0.497672	0.244393	-0.463854	-0.254142	0.000416024	0.929291	0.0422651	0.000516176	0.000203753	0.955899	0.0214119	0.000322512
16	2075	chr1	23927112	25500202	3.26686	3.00292	-1.19085	-0.0215992	-1.20255	-1.21292	0.000416024	0.929291	0.0422651	0.000516176	0.000133123	0.957377	0.0133669	0.000161563
17	1882	chr1	25889422	27400062	3.61053	2.0396	0.227612	-0.0474285	0.199742	0.179658	0.000416024	0.929291	0.0422651	0.000516176	0.000540461	0.916958	0.053398	0.000639171
18	2657	chr1	27418225	30160186	4.05117	3.48524	0.00579939	0.116959	0.242067	0.122243	0.000416024	0.929291	0.0422651	0.000516176	0.000371308	0.926923	0.0477758	0.000517588
19	3603	chr1	30169273	32436961	3.53192	3.25199	-0.206387	0.0324692	-0.188998	-0.174197	0.000416024	0.929291	0.0422651	0.000516176	0.00033076	0.938167	0.0341923	0.00042381
20	2815	chr1	32462811	34797348	3.25894	3.19198	-0.42171	0.00721766	-0.407212	-0.414856	0.000416024	0.929291	0.0422651	0.000516176	0.000275005	0.94331	0.0283465	0.000343555
21	2649	chr1	34800556	37534673	3.33296	4.13036	-0.474727	0.123824	-0.404597	-0.351289	0.000416024	0.929291	0.0422651	0.000516176	0.000233539	0.949162	0.0254496	0.000327829
22	1635	chr1	37554914	38728422	3.43012	3.10481	-0.256433	0.0542387	-0.235488	-0.202798	0.000416024	0.929291	0.0422651	0.000516176	0.000308727	0.940875	0.0320284	0.000404155
23	1997	chr1	38738105	40199854	3.74565	3.73302	0.924279	0.106587	0.949348	1.0304	0.000416024	0.929291	0.0422651	0.000516176	0.000893753	0.881316	0.0931041	0.00123306
24	3064	chr1	40203722	41974484	3.27516	4.34214	-1.05909	0.0746433	-1.01848	-0.984776	0.000416024	0.929291	0.0422651	0.000516176	0.00013813	0.958722	0.0146146	0.000184603
25	3151	chr1	41984584	43748051	3.22199	3.16254	-1.09685	0.0073843	-1.09547	-1.08978	0.000416024	0.929291	0.0422651	0.000516176	0.000142025	0.957106	0.0144486	0.000177466
26	1594	chr1	43764084	44965723	4.13244	2.89821	0.98177	-0.00235165	1.00743	0.978761	0.000416024	0.929291	0.0422651	0.000516176	0.00103504	0.864156	0.107886	0.00128035
27	2598	chr1	44978965	46895641	3.25425	3.71738	-0.54459	0.0721571	-0.529068	-0.472805	0.000416024	0.929291	0.0422651	0.000516176	0.000229442	0.949634	0.0236744	0.000305864
28	1655	chr1	46902461	48001549	2.57807	3.61773	-1.36743	0.0480541	-1.34025	-1.31999	0.000416024	0.929291	0.0422651	0.000516176	0.000104538	0.961711	0.010913	0.000136006
29	1604	chr1	48005984	48977584	3.63641	2.99806	0.275128	-0.0129458	0.25242	0.261578	0.000416024	0.929291	0.0422651	0.000516176	0.000547521	0.916908	0.0543755	0.000670186
30	1111	chr1	48982009	49893541	2.71611	2.92316	-0.971216	0.0136255	-0.959173	-0.9585	0.000416024	0.929291	0.0422651	0.000516176	0.000159736	0.955316	0.0164247	0.000200726
31	1504	chr1	49897328	51712970	3.29018	2.36541	-0.0398485	-0.0458601	-0.062406	-0.0863707	0.000416024	0.929291	0.0422651	0.000516176	0.00041829	0.928753	0.0415475	0.000495396
32	3680	chr1	51716714	54222571	2.45944	4.38199	-1.26818	0.0393433	-1.26195	-1.2291	0.000416024	0.929291	0.0422651	0.000516176	0.00011631	0.960505	0.0118901	0.000150061
33	4077	chr1	54227790	56411094	4.20424	3.25724	0.611974	-0.0222652	0.577424	0.589468	0.000416024	0.929291	0.0422651	0.000516176	0.000757084	0.896873	0.0743024	0.000918436
34	1387	chr1	56414053	57020516	3.42091	3.6478	-0.0905521	0.097818	-0.0739863	0.00658752	0.000416024	0.929291	0.0422651	0.000516176	0.000347849	0.938064	0.0359293	0.000475617
35	3760	chr1	57024560	58864670	3.56282	3.29064	-0.286763	0.00990037	-0.293819	-0.277122	0.000416024	0.929291	0.0422651	0.000516176	0.00031285	0.940176	0.0315599	0.000391925
36	2075	chr1	58867232	59888758	3.29576	3.26207	-0.929196	0.0308973	-0.881388	-0.898817	0.000416024	0.929291	0.0422651	0.000516176	0.000163647	0.954782	0.0174395	0.000209305
37	2842	chr1	59891621	61899519	3.02909	2.72691	-0.890558	-0.0155672	-0.892536	-0.906481	0.000416024	0.929291	0.0422651	0.000516176	0.000177836	0.952921	0.0180312	0.000217162
38	2574	chr1	61931141	63453506	3.7564	3.06994	-0.446775	0.0143746	-0.45406	-0.432778	0.000416024	0.929291	0.0422651	0.000516176	0.000266739	0.944921	0.0269022	0.000335618
39	2966	chr1	63455413	65036321	3.47402	3.2749	-0.639623	0.0342487	-0.61095	-0.605718	0.000416024	0.929291	0.0422651	0.000516176	0.000216713	0.94968	0.022657	0.000278156
40	3376	chr1	65042743	66938230	3.38772	3.42909	-0.862456	0.0338316	-0.824311	-0.828934	0.000416024	0.929291	0.0422651	0.000516176	0.000174269	0.953909	0.0183929	0.000223593
41	3214	chr1	66939404	68476806	4.58861	3.28661	3.11476	0.00914968	3.1188	3.1236	0.000416024	0.929291	0.0422651	0.000516176	0.00482496	0.482809	0.492163	0.00603965
42	2076	chr1	68483900	69685645	2.96036	3.4136	-1.05357	0.0334106	-1.05033	-1.02063	0.000416024	0.929291	0.0422651	0.000516176	0.000144559	0.957521	0.0147338	0.000185366
43	3034	chr1	69689512	71369444	3.52203	2.74674	-0.459879	-0.0123586	-0.450564	-0.472577	0.000416024	0.929291	0.0422651	0.000516176	0.000269975	0.943438	0.0276843	0.000330741
44	605	chr1	71374697	71681377	2.52844	3.5686	-1.03467	0.0363847	-1.03446	-0.999887	0.000416024	0.929291	0.0422651	0.000516176	0.000146862	0.95741	0.0149234	0.000188667
45	4228	chr1	71687454	74325845	3.19435	3.80501	-0.893266	0.0718919	-0.858775	-0.821609	0.000416024	0.929291	0.0422651	0.000516176	0.00016305	0.956131	0.0171461	0.000217331
46	4428	chr1	74335353	76728002	3.04295	3.49112	-0.921181	0.00722135	-0.924009	-0.914184	0.000416024	0.929291	0.0422651	0.000516176	0.000168859	0.954461	0.0171065	0.000210981
47	5320	chr1	76729016	79659418	2.91558	3.39428	-1.2214	0.00423104	-1.22514	-1.21735	0.000416024	0.929291	0.0422651	0.000516176	0.000125999	0.958702	0.0127528	0.000156965
48	3542	chr1	79662435	81352554	2.88858	2.87958	-1.00426	0.0080392	-1.00383	-0.996502	0.000416024	0.929291	0.0422651	0.000516176	0.000155485	0.955778	0.0158029	0.000194418
49	4658	chr1	81363645	83990906	3.08805	3.03454	-1.13727	0.0102323	-1.1322	-1.12725	0.000416024	0.929291	0.0422651	0.000516176	0.000136099	0.957732	0.013897	0.000170563
50	1538	chr1	83991748	84843465	3.19132	3.06634	-0.181466	0.0460435	-0.171876	-0.136057	0.000416024	0.929291	0.0422651	0.000516176	0.00033461	0.938379	0.0343216	0.000434449
51	3467	chr1	84845368	86453579	3.04079	2.70928	-1.15233	-0.0163198	-1.16184	-1.16894	0.000416024	0.929291	0.0422651	0.000516176	0.000137574	0.957051	0.0138444	0.000167882
52	3524	chr1	86455740	88127295	3.78549	2.75624	-0.686064	-0.0141131	-0.674552	-0.700471	0.000416024	0.929291	0.0422651	0.000516176	0.000216915	0.948739	0.0222922	0.000265284
53	3205	chr1	88129160	90065471	2.94056	2.76404	-1.25968	0.00899293	-1.25291	-1.251	0.000416024	0.929291	0.0422651	0.000516176	0.000120757	0.959233	0.0123514	0.000151133
54	2882	chr1	90067302	91870130	3.10035	3.20835	-0.732742	-0.012458	-0.736675	-0.745549	0.000416024	0.929291	0.0422651	0.000516176	0.000206979	0.950114	0.0209451	0.000253539
55	2647	chr1	91888330	93534311	2.43901	4.20377	-1.39517	0.163734	-1.34152	-1.2318	0.000416024	0.929291	0.0422651	0.000516176	9.09517e-05	0.965754	0.00974929	0.000132874
56	1792	chr1	93539212	94503197	2.22614	2.88062	-1.50725	0.0696864	-1.47354	-1.43813	0.000416024	0.929291	0.0422651	0.000516176	8.91461e-05	0.963813	0.00936713	0.000118523
57	3156	chr1	94512893	96150318	2.98975	3.01901	-1.2277	0.0198002	-1.21791	-1.20821	0.000416024	0.929291	0.0422651	0.000516176	0.000123341	0.959226	0.0126538	0.000156044
58	3099	chr1	96151539	97885200	3.16613	2.75764	-0.890204	-0.020099	-0.897929	-0.910627	0.000416024	0.929291	0.0422651	0.000516176	0.000178686	0.95281	0.0180136	0.000217221
59	3334	chr1	97885249	99800131	3.29236	3.44636	-0.754124	0.0601369	-0.745523	-0.694276	0.000416024	0.929291	0.0422651	0.000516176	0.000189105	0.953601	0.0193778	0.000249101
60	1988	chr1	99802789	100826105	2.3872	2.72092	-1.30795	-0.0144233	-1.30581	-1.32288	0.000416024	0.929291	0.0422651	0.000516176	0.000117758	0.958948	0.011989	0.00014394
61	2199	chr1	100826703	102039065	3.40278	2.49657	-0.715633	0.0163611	-0.711357	-0.699723	0.000416024	0.929291	0.0422651	0.000516176	0.00020475	0.950951	0.0208903	0.000258115
62	1914	chr1	102041558	102897095	2.93643	2.38801	-0.781452	-0.0220293	-0.799432	-0.803995	0.000416024	0.929291	0.0422651	0.000516176	0.0001992	0.950904	0.0198768	0.000241646
63	2440	chr1	102904939	103757922	3.03658	2.94001	-0.546657	0.018639	-0.499599	-0.52846	0.000416024	0.929291	0.0422651	0.000516176	0.000240714	0.946324	0.0256332	0.000304147
64	4633	chr1	103916755	106085976	3.43224	2.73595	-0.230482	-0.0102005	-0.239754	-0.240896	0.000416024	0.929291	0.0422651	0.000516176	0.00033666	0.93733	0.0338867	0.000413379
65	4054	chr1	106088996	108408983	3.08865	3.74126	-1.03907	0.0366029	-1.03416	-1.00271	0.000416024	0.929291	0.0422651	0.000516176	0.000146186	0.957416	0.0149246	0.000188095
66	2731	chr1	108409665	110299550	3.64541	3.00716	0.26965	0.0285588	0.278808	0.297846	0.000416024	0.929291	0.0422651	0.000516176	0.00052342	0.918711	0.053665	0.000667997
67	2128	chr1	110306384	111736389	3.53996	2.7554	-0.240893	-0.0162649	-0.256136	-0.257621	0.000416024	0.929291	0.0422651	0.000516176	0.000335261	0.937501	0.033545	0.00040907
68	3129	chr1	111748088	113251461	3.10368	4.20044	-1.09313	0.0611449	-1.07442	-1.0323	0.000416024	0.929291	0.0422651	0.000516176	0.000135356	0.958969	0.0140109	0.000178474
69	2205	chr1	113281784	114869468	3.4599	3.69441	-0.996375	0.0220187	-0.993396	-0.974804	0.000416024	0.929291	0.0422651	0.000516176	0.000154609	0.956204	0.015754	0.000196012
70	2008	chr1	114878783	115877624	3.38867	3.29624	-0.952246	-0.00826745	-0.956466	-0.96101	0.000416024	0.929291	0.0422651	0.000516176	0.000166226	0.954326	0.0168163	0.000204443
71	4367	chr1	115882503	118837888	2.77575	3.2238	-1.19067	0.0076018	-1.19381	-1.18329	0.000416024	0.929291	0.0422651	0.000516176	0.000129458	0.958439	0.0131108	0.000161813
72	2954	chr1	118849257	120466108	3.13286	3.0358	-0.146805	0.0142224	-0.139489	-0.132921	0.000416024	0.929291	0.0422651	0.000516176	0.000356481	0.935412	0.0364819	0.000448482
73	640	chr1	145441620	147255085	2.71965	2.52318	-0.998157	-0.0250039	-1.01296	-1.02471	0.000416024	0.929291	0.0422651	0.000516176	0.000161477	0.954506	0.0161638	0.0001951
74	1402	chr1	149869466	151538366	2.77448	3.97902	-1.04075	0.0397115	-1.02848	-1.00174	0.000416024	0.929291	0.0422651	0.000516176	0.000145495	0.957461	0.0149638	0.000187702
75	2450	chr1	151540052	153176366	3.40102	3.2894	-0.675997	-0.0159828	-0.689722	-0.692387	0.000416024	0.929291	0.0422651	0.000516176	0.000219571	0.948963	0.0220028	0.000268001
76	1778	chr1	153181916	154767834	2.77764	3.92785	-0.557469	0.0406054	-0.546854	-0.517418	0.000416024	0.929291	0.0422651	0.000516176	0.000233494	0.948527	0.0239745	0.000301543
77	1263	chr1	154772043	156335111	3.43513	3.71839	-0.35898	0.0668331	-0.360152	-0.292892	0.000416024	0.929291	0.0422651	0.000516176	0.000276397	0.945139	0.0280471	0.000366365
78	2599	chr1	156340618	158025454	3.81211	2.84472	-0.420399	-0.00889374	-0.40588	-0.429692	0.000416024	0.929291	0.0422651	0.000516176	0.000279571	0.94241	0.0288179	0.000343665
79	3793	chr1	158029021	159911041	4.05527	3.43571	0.469917	0.0362528	0.535197	0.505881	0.000416024	0.929291	0.0422651	0.000516176	0.000625069	0.904948	0.0677864	0.000803945
80	3730	chr1	159915424	162342203	2.97481	3.28056	-1.12293	-0.00411502	-1.13187	-1.12731	0.000416024	0.929291	0.0422651	0.000516176	0.000139974	0.957141	0.0140937	0.000172912
81	5514	chr1	162351586	165187493	4.07948	3.50547	-0.475296	0.0238464	-0.443788	-0.451639	0.000416024	0.929291	0.0422651	0.000516176	0.000256862	0.945164	0.0269307	0.000326326
82	2469	chr1	165193341	166458826	3.4721	4.12255	-0.215996	0.00162097	-0.233237	-0.214766	0.000416024	0.929291	0.0422651	0.000516176	0.000337728	0.9378	0.0337243	0.000419547
83	4771	chr1	166462417	169075449	3.10622	3.30644	-0.881904	0.0275064	-0.873427	-0.854605	0.000416024	0.929291	0.0422651	0.000516176	0.000172101	0.954485	0.0176331	0.000219441
84	3751	chr1	169087787	170550932	2.57985	3.91085	-1.4268	0.17099	-1.37928	-1.25607	0.000416024	0.929291	0.0422651	0.000516176	8.75359e-05	0.966346	0.00932587	0.000128829
85	4652	chr1	170560767	173095989	3.28289	2.96306	-1.23079	-0.0108669	-1.24177	-1.24187	0.000416024	0.929291	0.0422651	0.000516176	0.000126668	0.95831	0.012728	0.00015543
86	2498	chr1	173099528	175088537	2.60179	3.60957	-1.35586	0.0675316	-1.33753	-1.28872	0.000416024	0.929291	0.0422651	0.000516176	0.000103788	0.962389	0.0107392	0.000137716
87	3791	chr1	175090414	177432897	3.13756	4.07741	-1.05541	0.0415101	-1.04821	-1.01416	0.000416024	0.929291	0.0422651	0.000516176	0.000143173	0.957818	0.0146505	0.000185121
88	2581	chr1	177434812	178936762	3.0233	3.25927	-0.759394	-0.0038365	-0.771901	-0.763609	0.000416024	0.929291	0.0422651	0.000516176	0.000200037	0.951215	0.0200698	0.000247149
89	4853	chr1	178956553	181111648	3.80721	3.65698	-0.323103	0.0567279	-0.247698	-0.266597	0.000416024	0.929291	0.0422651	0.000516176	0.000288265	0.941421	0.0315794	0.000378452
90	3174	chr1	181147013	182754545	2.72624	3.12074	-1.13637	-0.0103135	-1.14309	-1.147	0.000416024	0.929291	0.0422651	0.000516176	0.000138949	0.957042	0.0140218	0.000170577
91	3523	chr1	182760730	184595346	3.41097	3.81825	-1.17338	0.033153	-1.15872	-1.14051	0.000416024	0.929291	0.0422651	0.000516176	0.000128468	0.958998	0.0132441	0.00016472
92	2708	chr1	184599514	186800404	3.6585	3.15536	-0.233724	0.0150292	-0.236635	-0.219056	0.000416024	0.929291	0.0422651	0.000516176	0.000327685	0.938691	0.0331938	0.000412578
93	4963	chr1	186812367	188755347	3.25472	3.52801	-0.514315	-0.0201279	-0.532703	-0.534641	0.000416024	0.929291	0.0422651	0.000516176	0.000258129	0.945133	0.0257463	0.000313826
94	2117	chr1	188764543	189903003	2.05327	2.73532	-1.47832	-0.0247948	-1.48259	-1.50359	0.000416024	0.929291	0.0422651	0.000516176	0.000100506	0.960463	0.0101671	0.000121589
95	4071	chr1	189905175	191866260	2.84399	4.07071	-1.1979	0.0623618	-1.13184	-1.13581	0.000416024	0.929291	0.0422651	0.000516176	0.000121849	0.959797	0.0132243	0.000160867
96	4134	chr1	191870504	194106280	2.92558	3.81316	-1.21031	0.0391338	-1.20449	-1.17141	0.000416024	0.929291	0.0422651	0.000516176	0.000123176	0.959807	0.0125868	0.00015889
97	5157	chr1	194108024	196175301	3.33247	2.91825	-0.505877	-0.00745962	-0.506752	-0.513531	0.000416024	0.929291	0.0422651	0.000516176	0.000257043	0.945146	0.0260909	0.00031649
98	1241	chr1	196180018	197310096	1.79042	2.85218	-1.48895	0.0622986	-1.45861	-1.42746	0.000416024	0.929291	0.0422651	0.000516176	9.14282e-05	0.963415	0.00957466	0.000120632
99	2429	chr1	197311971	199238445	2.71685	3.57818	-0.870565	0.015954	-0.880986	-0.855008	0.000416024	0.929291	0.0422651	0.000516176	0.000176016	0.954107	0.0176967	0.000221814
100	2232	chr1	199243228	200136582	2.3055	2.31799	-1.29414	-0.037637	-1.3073	-1.33223	0.000416024	0.929291	0.0422651	0.000516176	0.000122083	0.958041	0.0122407	0.000145812
101	2909	chr1	200139350	201588593	3.21636	3.37562	-1.08063	0.0272924	-1.05645	-1.05369	0.000416024	0.929291	0.0422651	0.000516176	0.000141541	0.957367	0.0147314	0.00018041
102	2108	chr1	201600843	203329647	4.01658	3.95145	0.327734	0.0340371	0.302615	0.361333	0.000416024	0.929291	0.0422651	0.000516176	0.000551187	0.91787	0.0546077	0.000707245
103	1781	chr1	203335702	204680577	2.98366	3.44898	-1.40281	0.0743643	-1.37783	-1.329	0.000416024	0.929291	0.0422651	0.000516176	9.84204e-05	0.963051	0.0102518	0.000131468
104	2157	chr1	204685624	205916717	3.83024	4.54073	0.896577	0.213905	0.902289	1.1101	0.000416024	0.929291	0.0422651	0.000516176	0.000793447	0.895512	0.0810705	0.00121879
105	2281	chr1	206595069	208409440	2.75061	4.65929	-1.22628	0.24729	-1.16788	-0.979384	0.000416024	0.929291	0.0422651	0.000516176	9.91525e-05	0.966715	0.0106789	0.000157473
106	4124	chr1	208414033	210786985	3.51039	4.02602	-0.797822	0.0275572	-0.74805	-0.770529	0.000416024	0.929291	0.0422651	0.000516176	0.000186742	0.952212	0.0199399	0.000238108
107	4724	chr1	210794300	212833259	3.00722	3.999	-1.04324	0.0169166	-1.03471	-1.02654	0.000416024	0.929291	0.0422651	0.000516176	0.000148349	0.956619	0.0152003	0.000187163
108	2809	chr1	212844162	214564191	4.13023	3.6526	0.611653	-0.0154592	0.608097	0.595837	0.000416024	0.929291	0.0422651	0.000516176	0.000750503	0.895436	0.0759752	0.000916563
109	3006	chr1	214581206	216237754	4.14677	3.30942	-0.00651593	0.0476142	0.0117655	0.0407725	0.000416024	0.929291	0.0422651	0.000516176	0.000395207	0.931894	0.040891	0.000514092
110	5088	chr1	216249570	218704782	3.25046	3.49184	-0.926199	0.00259163	-0.919621	-0.923806	0.000416024	0.929291	0.0422651	0.000516176	0.000168746	0.95419	0.0172565	0.00020987
111	1671	chr1	218706727	219590047	3.21476	3.00258	-0.412835	-0.0130922	-0.433127	-0.426508	0.000416024	0.929291	0.0422651	0.000516176	0.000283029	0.942912	0.0281762	0.000346396
112	4620	chr1	219591275	221856654	2.97516	3.18133	-0.928186	-0.0142274	-0.936761	-0.942629	0.000416024	0.929291	0.0422651	0.000516176	0.000171186	0.953737	0.0172428	0.000209351
113	700	chr1	221862428	222228891	3.10655	2.55007	-0.152182	-0.0034364	-0.161501	-0.157024	0.000416024	0.929291	0.0422651	0.000516176	0.000360767	0.935104	0.0363115	0.000445454
114	2657	chr1	222230500	224936295	2.71082	2.98293	-1.31056	-0.000376542	-1.31199	-1.31131	0.000416024	0.929291	0.0422651	0.000516176	0.000115887	0.959566	0.0117565	0.000143678
115	3565	chr1	224938520	226808294	3.05529	4.05045	-1.32001	0.0364088	-1.30229	-1.28388	0.000416024	0.929291	0.0422651	0.000516176	0.0001108	0.96086	0.0114578	0.000142531
116	4465	chr1	226812231	229146684	3.54869	4.44655	-0.706816	0.0919008	-0.691558	-0.615128	0.000416024	0.929291	0.0422651	0.000516176	0.000192141	0.953964	0.0198203	0.000261288
117	2246	chr1	229159643	230684272	3.64898	3.97087	-0.114899	0.0966795	-0.123293	-0.0186213	0.000416024	0.929291	0.0422651	0.000516176	0.000340441	0.939643	0.0342973	0.000465087
118	2813	chr1	230686473	232089216	4.09382	3.0248	0.127978	-0.00261312	0.112663	0.125019	0.000416024	0.929291	0.0422651	0.000516176	0.00047153	0.924333	0.0471762	0.000583316
119	2999	chr1	232094107	233424788	3.42358	3.1741	-0.154971	0.0160318	-0.156272	-0.139267	0.000416024	0.929291	0.0422651	0.000516176	0.0003532	0.936094	0.035836	0.000445164
120	2650	chr1	233432299	234597671	2.38889	3.30311	-1.3982	0.00472158	-1.39403	-1.39386	0.000416024	0.929291	0.0422651	0.000516176	0.000105745	0.960669	0.0107878	0.000131772
121	1423	chr1	234601225	235814507	2.84944	3.08566	-1.1607	0.0322494	-1.14602	-1.12916	0.000416024	0.929291	0.0422651	0.000516176	0.000130197	0.958797	0.0134227	0.000166717
122	3036	chr1	235826583	237548778	3.1694	3.02407	-0.666467	-0.00623408	-0.65944	-0.673037	0.000416024	0.929291	0.0422651	0.000516176	0.000219483	0.948791	0.0224552	0.000270537
123	2580	chr1	237561214	238564736	2.96395	4.08641	-0.741563	0.0227204	-0.743267	-0.719221	0.000416024	0.929291	0.0422651	0.000516176	0.000198437	0.951877	0.0201255	0.000251771
124	2909	chr1	238573691	239914160	2.94215	3.94036	-0.857292	0.0596254	-0.819179	-0.798019	0.000416024	0.929291	0.0422651	0.000516176	0.000170894	0.954934	0.0180362	0.000224982
125	1612	chr1	239926815	240562764	3.90752	3.76567	0.608663	0.0369421	0.580889	0.645039	0.000416024	0.929291	0.0422651	0.000516176	0.000715234	0.901958	0.0706725	0.000920291
126	1584	chr1	240586392	241581283	2.70547	3.4194	-1.29741	0.00781955	-1.27765	-1.29024	0.000416024	0.929291	0.0422651	0.000516176	0.000116454	0.959487	0.012067	0.000145527
127	750	chr1	241582668	242067427	2.39426	2.65936	-1.42092	0.00787364	-1.41411	-1.41439	0.000416024	0.929291	0.0422651	0.000516176	0.00010308	0.960998	0.0105437	0.000128733
128	2685	chr1	242076590	244106113	3.23293	3.58669	-0.812384	0.0927381	-0.790459	-0.720004	0.000416024	0.929291	0.0422651	0.000516176	0.000173084	0.955827	0.0179739	0.000235535
129	1712	chr1	244121961	245490640	3.01037	3.4109	-1.14783	0.0603486	-1.11872	-1.08806	0.000416024	0.929291	0.0422651	0.000516176	0.000128329	0.959537	0.0134224	0.000169028
130	4268	chr1	245535862	247343348	3.24681	3.61315	-0.78465	0.0380857	-0.787868	-0.746789	0.000416024	0.929291	0.0422651	0.000516176	0.000187473	0.953416	0.0189848	0.00024158
131	2734	chr1	247345917	249218992	2.96467	3.83182	-1.24873	0.126703	-1.21671	-1.12238	0.000416024	0.929291	0.0422651	0.000516176	0.000108977	0.963185	0.0114315	0.000153422
132	701	chr10	225659	744039	3.11662	4.31418	-0.86657	0.241192	-0.798698	-0.626691	0.000416024	0.929291	0.0422651	0.000516176	0.000142218	0.961799	0.0154631	0.000224292
133	1526	chr10	753022	1514074	2.34051	2.92823	-1.49495	0.0040881	-1.49651	-1.49151	0.000416024	0.929291	0.0422651	0.000516176	9.61553e-05	0.961677	0.00975346	0.000119714
134	1985	chr10	1530815	2254267	3.01089	2.78821	-0.916466	0.00800899	-0.897432	-0.908975	0.000416024	0.929291	0.0422651	0.000516176	0.000169451	0.954054	0.0175459	0.000211825
135	2826	chr10	2254500	3348124	3.23292	3.5575	-0.57201	0.00718444	-0.450165	-0.565278	0.000416024	0.929291	0.0422651	0.000516176	0.000236938	0.944515	0.0271904	0.000295963
136	2460	chr10	3357735	4559558	3.51044	3.57323	-0.867033	0.0600051	-0.792421	-0.807474	0.000416024	0.929291	0.0422651	0.000516176	0.000169094	0.954487	0.0185096	0.000222677
137	2203	chr10	4575439	5980750	3.55407	4.20035	-0.423968	0.0446028	-0.174655	-0.380063	0.000416024	0.929291	0.0422651	0.000516176	0.00026298	0.938541	0.0342816	0.000340933
138	2450	chr10	5990680	7162564	3.33166	3.89352	-0.96496	0.0378688	-0.95038	-0.927497	0.000416024	0.929291	0.0422651	0.000516176	0.000157033	0.956197	0.0161878	0.000202274
139	3443	chr10	7190708	8772284	3.51666	2.98368	-0.787117	-0.0129988	-0.791861	-0.800407	0.000416024	0.929291	0.0422651	0.000516176	0.000196352	0.951182	0.0198536	0.000240404
140	3350	chr10	8779462	10239925	3.40623	3.56011	-1.03414	0.0518013	-0.985367	-0.982651	0.000416024	0.929291	0.0422651	0.000516176	0.000144679	0.957323	0.0154331	0.000188994
141	4457	chr10	10256274	12583253	3.16761	3.1406	-1.00701	-0.0108076	-1.0117	-1.01804	0.000416024	0.929291	0.0422651	0.000516176	0.000157896	0.9551	0.015966	0.000193758
142	1418	chr10	12591712	13320848	2.80698	2.86569	-0.95559	0.0125252	-0.962065	-0.943754	0.000416024	0.929291	0.0422651	0.000516176	0.000162429	0.955309	0.0163951	0.000203931
143	3723	chr10	13321600	15017717	3.1518	3.0313	-1.26165	-0.00348174	-1.25142	-1.2654	0.000416024	0.929291	0.0422651	0.000516176	0.000121969	0.958727	0.0125185	0.000150763
144	2879	chr10	15070073	16548575	3.68229	4.19045	-0.535803	0.053008	-0.503971	-0.483147	0.000416024	0.929291	0.0422651	0.000516176	0.000235569	0.94813	0.0247062	0.000308081
145	3357	chr10	16555431	18535064	3.76325	3.64916	-0.708336	0.0260637	-0.708287	-0.682563	0.000416024	0.929291	0.0422651	0.000516176	0.000204341	0.951336	0.0207606	0.000260152
146	3405	chr10	18539795	19716189	2.65815	3.0248	-1.29013	0.0349584	-1.27754	-1.25546	0.000416024	0.929291	0.0422651	0.000516176	0.000114287	0.960522	0.0117579	0.000146801
147	5712	chr10	19718354	22726420	3.1942	2.76882	-0.769266	-0.0185139	-0.783906	-0.787953	0.000416024	0.929291	0.0422651	0.000516176	0.000200906	0.950767	0.020114	0.000244657
148	778	chr10	22778294	23174924	2.06615	3.82232	-1.46842	0.102837	-1.40843	-1.3669	0.000416024	0.929291	0.0422651	0.000516176	8.97047e-05	0.964351	0.00967679	0.000123192
149	3638	chr10	23175285	25576492	3.63106	3.18133	0.921455	0.0097506	0.921522	0.930934	0.000416024	0.929291	0.0422651	0.000516176	0.000972978	0.87335	0.0988544	0.0012187
150	3824	chr10	25582240	26876804	2.29957	2.94438	-1.253	0.00164473	-1.23762	-1.25162	0.000416024	0.929291	0.0422651	0.000516176	0.000122403	0.95876	0.0126281	0.000152079
151	5717	chr10	26911176	29321843	3.2394	3.94437	-0.768158	0.0640266	-0.755313	-0.704301	0.000416024	0.929291	0.0422651	0.000516176	0.000185816	0.953957	0.0191216	0.00024575
152	1197	chr10	29324879	29782066	3.1584	3.08464	-0.287625	0.0525612	-0.289764	-0.235862	0.000416024	0.929291	0.0422651	0.000516176	0.000300235	0.9424	0.0304366	0.000392302
153	1589	chr10	29783692	30457347	3.40615	2.90402	-0.396232	0.0326372	-0.369126	-0.36424	0.000416024	0.929291	0.0422651	0.000516176	0.00027511	0.943617	0.0287172	0.000352436
154	2486	chr10	30459109	31903976	3.17118	3.639	-1.11308	0.0577612	-1.10016	-1.05571	0.000416024	0.929291	0.0422651	0.000516176	0.000133161	0.959185	0.0137042	0.000174974
155	4375	chr10	31910937	33702031	3.88732	3.57772	-0.824453	0.0144459	-0.809933	-0.81024	0.000416024	0.929291	0.0422651	0.000516176	0.000184344	0.95278	0.019002	0.000231997
156	2517	chr10	33709876	35109177	2.61806	2.92163	-1.24485	-0.0232247	-1.25478	-1.26847	0.000416024	0.929291	0.0422651	0.000516176	0.000126409	0.957978	0.0127153	0.000153178
157	2382	chr10	35109355	36571749	2.92579	3.47226	-1.15376	0.0580903	-1.13745	-1.09608	0.000416024	0.929291	0.0422651	0.000516176	0.000127879	0.959691	0.0132052	0.000168084
158	2464	chr10	36572508	37789681	2.75314	2.47995	-1.14771	-0.0161565	-1.15456	-1.16428	0.000416024	0.929291	0.0422651	0.000516176	0.000138175	0.95696	0.0139419	0.000168623
159	2484	chr10	37790105	39154089	2.42991	2.72199	-1.22677	-0.00081276	-1.22903	-1.22799	0.000416024	0.929291	0.0422651	0.000516176	0.000125937	0.958552	0.0127655	0.000156065
160	3492	chr10	42397337	43894339	2.97072	3.11268	-1.1493	-0.00454183	-1.15115	-1.15413	0.000416024	0.929291	0.0422651	0.000516176	0.000136425	0.957389	0.0138342	0.000168452
161	2637	chr10	43895101	44729958	3.08454	3.09142	-0.785305	0.0124547	-0.792942	-0.773219	0.000416024	0.929291	0.0422651	0.000516176	0.000192002	0.952364	0.0193577	0.000241121
162	2790	chr10	44730310	48526832	3.09377	3.61825	-1.13066	0.018877	-1.11829	-1.11215	0.000416024	0.929291	0.0422651	0.000516176	0.000135846	0.957892	0.0139728	0.000171698
163	3099	chr10	49397232	50835264	2.5588	3.21488	-1.16102	-0.0158491	-1.16985	-1.17719	0.000416024	0.929291	0.0422651	0.000516176	0.000136338	0.957178	0.0137293	0.000166447
164	3206	chr10	50841704	53602201	3.82284	4.21616	0.792905	0.0458513	0.790578	0.83846	0.000416024	0.929291	0.0422651	0.000516176	0.000839039	0.887921	0.0850423	0.00108955
165	3586	chr10	53620668	55097970	3.1388	2.9661	-0.931983	0.0132222	-0.930556	-0.919037	0.000416024	0.929291	0.0422651	0.000516176	0.00016611	0.954829	0.0168997	0.000208784
166	5221	chr10	55108129	57029123	3.03727	2.79245	-0.920953	-0.0233793	-0.93547	-0.944522	0.000416024	0.929291	0.0422651	0.000516176	0.000173936	0.953309	0.017416	0.000210781
167	1163	chr10	57038929	57659502	2.18029	2.79116	-1.65939	0.0783632	-1.63472	-1.58187	0.000416024	0.929291	0.0422651	0.000516176	7.60347e-05	0.965476	0.0079175	0.000101943
168	3741	chr10	57665891	58958344	2.37426	3.07515	-1.57179	0.0307603	-1.56483	-1.54129	0.000416024	0.929291	0.0422651	0.000516176	8.68431e-05	0.963265	0.00888423	0.000111086
169	3810	chr10	58959779	60289695	3.66701	3.57765	-0.456577	0.0613291	-0.421971	-0.395509	0.000416024	0.929291	0.0422651	0.000516176	0.000252446	0.946511	0.0265498	0.000332942
170	2821	chr10	60290620	61891032	2.98976	3.45765	-0.935447	0.0175803	-0.922593	-0.918224	0.000416024	0.929291	0.0422651	0.000516176	0.000164826	0.954889	0.0169618	0.000208058
171	1783	chr10	61893077	62658891	3.77202	4.36711	0.345792	0.160533	0.544969	0.505619	0.000416024	0.929291	0.0422651	0.000516176	0.000492798	0.91463	0.061099	0.000717398
172	1057	chr10	62660911	63341306	4.68455	3.20492	3.7418	0.0138662	3.69499	3.7548	0.000416024	0.929291	0.0422651	0.000516176	0.00647349	0.347656	0.627583	0.00813698
173	5221	chr10	63341695	65791342	4.37113	4.20163	2.17975	0.0197113	2.20239	2.19927	0.000416024	0.929291	0.0422651	0.000516176	0.00269354	0.693849	0.27991	0.00340784
174	3861	chr10	65799217	67548775	2.34789	2.9659	-1.37036	-0.0231394	-1.37812	-1.39376	0.000416024	0.929291	0.0422651	0.000516176	0.000111657	0.959429	0.0112559	0.000135333
175	6192	chr10	67551532	69896336	2.77215	3.61238	-1.0772	0.0322757	-1.07109	-1.04509	0.000416024	0.929291	0.0422651	0.000516176	0.00014138	0.957772	0.0144512	0.000181141
176	780	chr10	69905017	70195097	2.39024	2.44838	-1.3315	-0.00684564	-1.33301	-1.33964	0.000416024	0.929291	0.0422651	0.000516176	0.000114221	0.959556	0.0115865	0.00014057
177	3982	chr10	70196183	72209324	3.09218	3.97114	-0.805496	0.0258942	-0.789016	-0.779855	0.000416024	0.929291	0.0422651	0.000516176	0.000185758	0.952903	0.0191853	0.000236462
178	2724	chr10	72249329	73507645	3.4759	3.45062	-1.06202	0.0420743	-1.06116	-1.02031	0.000416024	0.929291	0.0422651	0.000516176	0.00014218	0.958024	0.014457	0.000183923
179	2376	chr10	73520391	75422314	3.5376	2.89348	-0.571664	0.00198406	-0.572186	-0.570099	0.000416024	0.929291	0.0422651	0.000516176	0.000238937	0.947216	0.0242617	0.000296922
180	3927	chr10	75428296	78700476	2.736	3.20577	-1.07871	0.0144375	-1.06513	-1.06453	0.000416024	0.929291	0.0422651	0.000516176	0.000143586	0.956965	0.0147868	0.000180697
181	3990	chr10	78709302	80866709	4.94272	3.48885	3.39821	0.00150768	3.35129	3.39949	0.000416024	0.929291	0.0422651	0.000516176	0.00567592	0.424523	0.550201	0.00705131
182	2625	chr10	80879484	82408327	3.27381	3.23912	-1.01495	0.000703875	-1.02335	-1.01462	0.000416024	0.929291	0.0422651	0.000516176	0.000154961	0.955766	0.0156113	0.00019233
183	4427	chr10	82414719	84383277	3.73325	3.39214	-0.668412	0.0237007	-0.669311	-0.644933	0.000416024	0.929291	0.0422651	0.000516176	0.000212962	0.950423	0.021616	0.000270507
184	3402	chr10	84388228	85456824	2.95393	2.9059	-1.24713	0.0450177	-1.23752	-1.2024	0.000416024	0.929291	0.0422651	0.000516176	0.000118103	0.960433	0.0121143	0.000153238
185	6183	chr10	85458703	87937400	3.27175	3.19096	-0.960116	0.0181891	-0.960714	-0.942086	0.000416024	0.929291	0.0422651	0.000516176	0.000160819	0.95553	0.0163283	0.000203164
186	1852	chr10	87937577	88964008	3.3841	4.00568	-1.07811	0.00488162	-1.07429	-1.07377	0.000416024	0.929291	0.0422651	0.000516176	0.000145013	0.956701	0.0147887	0.000180705
187	3189	chr10	89174733	91011692	3.3091	3.34146	-0.53996	0.0432355	-0.522607	-0.497037	0.000416024	0.929291	0.0422651	0.000516176	0.000236885	0.948089	0.0244871	0.000306801
188	2259	chr10	91017996	92004794	2.57972	3.70535	-1.21027	0.0946118	-1.16881	-1.1161	0.000416024	0.929291	0.0422651	0.000516176	0.000116734	0.961468	0.0123614	0.000159138
189	2307	chr10	92018838	93331127	2.8756	2.87651	-0.963092	0.0237959	-0.966042	-0.939718	0.000416024	0.929291	0.0422651	0.000516176	0.000159498	0.95585	0.0161562	0.000202575
190	3914	chr10	93338600	95391398	4.45506	3.25026	2.56932	0.0228703	2.52741	2.59196	0.000416024	0.929291	0.0422651	0.000516176	0.0035741	0.62559	0.348198	0.00453604
191	1254	chr10	95398886	96220615	2.23373	2.8213	-1.38809	0.000793777	-1.38166	-1.38811	0.000416024	0.929291	0.0422651	0.000516176	0.000107208	0.960389	0.0109619	0.000133015
192	3453	chr10	96222131	97820339	3.18462	2.80858	-1.1118	0.0111487	-1.10942	-1.10094	0.000416024	0.929291	0.0422651	0.000516176	0.000139443	0.957455	0.0142002	0.000174901
193	3338	chr10	97822542	100240334	2.79937	4.09215	-1.10335	0.0286868	-1.09617	-1.07496	0.000416024	0.929291	0.0422651	0.000516176	0.000138257	0.95798	0.0141472	0.00017648
194	735	chr10	100245092	100666802	3.4412	3.20513	-0.815504	0.0972037	-0.776616	-0.71966	0.000416024	0.929291	0.0422651	0.000516176	0.000171767	0.955777	0.0181423	0.000234554
195	3788	chr10	100668400	102948934	3.45101	3.39269	-0.8334	0.0229311	-0.83824	-0.810726	0.000416024	0.929291	0.0422651	0.000516176	0.000181327	0.953663	0.0183326	0.000230138
196	1727	chr10	102950680	104379588	3.75564	6.0132	0.156726	0.65236	0.288261	0.808668	0.000416024	0.929291	0.0422651	0.000516176	0.000260242	0.954251	0.0301555	0.000619715
197	3699	chr10	104380686	106694980	3.57916	3.25224	-0.315153	0.00499501	-0.333658	-0.310418	0.000416024	0.929291	0.0422651	0.000516176	0.000305884	0.941085	0.0305059	0.000381323
198	4118	chr10	106695339	108726124	3.27859	3.38927	-0.720083	0.0153391	-0.714695	-0.704986	0.000416024	0.929291	0.0422651	0.000516176	0.000204054	0.950972	0.0208424	0.000257028
199	4107	chr10	108730527	110311425	3.25617	3.73355	-1.39178	0.031227	-1.38281	-1.36079	0.000416024	0.929291	0.0422651	0.000516176	0.000103736	0.961539	0.0106338	0.00013276
200	4088	chr10	110330139	112558906	3.23366	3.91413	-0.848838	-0.00829584	-0.853856	-0.857378	0.000416024	0.929291	0.0422651	0.000516176	0.000183998	0.952555	0.0185994	0.000226352
201	4461	chr10	112573182	115326796	3.9021	3.03592	0.128099	-0.00687006	0.115559	0.121009	0.000416024	0.929291	0.0422651	0.000516176	0.000473383	0.92391	0.0474931	0.000583193
202	1934	chr10	115329346	116420696	4.89612	3.85024	2.79181	0.0623651	2.83394	2.85365	0.000416024	0.929291	0.0422651	0.000516176	0.00387442	0.564752	0.410552	0.00511377
203	3623	chr10	116421406	119519010	3.40297	2.99173	-0.78611	0.0287616	-0.769621	-0.757627	0.000416024	0.929291	0.0422651	0.000516176	0.000188805	0.952666	0.0195002	0.000241025
204	1749	chr10	119529361	120587955	3.33853	3.22906	-1.23967	0.0322005	-1.23484	-1.20803	0.000416024	0.929291	0.0422651	0.000516176	0.000120457	0.959911	0.0122968	0.00015426
205	3284	chr10	120595314	122405421	2.77486	3.28856	-0.82977	0.0154828	-0.833721	-0.814586	0.000416024	0.929291	0.0422651	0.000516176	0.000183268	0.953254	0.0185453	0.000230866
206	1748	chr10	122419869	123228500	3.36107	3.14217	-0.417553	-0.0198424	-0.422174	-0.437971	0.000416024	0.929291	0.0422651	0.000516176	0.000283409	0.942258	0.0286596	0.000344528
207	1392	chr10	123233625	123891969	2.79213	2.64938	-1.51619	-0.00842786	-1.51976	-1.52533	0.000416024	0.929291	0.0422651	0.000516176	9.52961e-05	0.961437	0.0096469	0.000117161
208	3385	chr10	123904213	125856750	3.61083	3.70922	-0.773235	-0.00552045	-0.766999	-0.779056	0.000416024	0.929291	0.0422651	0.000516176	0.000197585	0.951049	0.0201989	0.000243728
209	3942	chr10	125921423	127998826	3.54383	4.15675	-0.684182	0.0274869	-0.642279	-0.656963	0.000416024	0.929291	0.0422651	0.000516176	0.000208755	0.950046	0.0221156	0.000266157
210	1812	chr10	128003149	129152608	3.0236	2.80223	-0.837089	-0.00474449	-0.837727	-0.842386	0.000416024	0.929291	0.0422651	0.000516176	0.000185487	0.952423	0.0188322	0.000228925
211	3878	chr10	129156482	130840131	3.54296	2.96235	-0.697665	-0.0111364	-0.692643	-0.709065	0.000416024	0.929291	0.0422651	0.000516176	0.000213894	0.949267	0.0218396	0.000262378
212	1850	chr10	130851167	131735663	2.44373	2.92568	-1.4088	-0.0120606	-1.41393	-1.4214	0.000416024	0.929291	0.0422651	0.000516176	0.000106354	0.960242	0.0107494	0.000130304
213	2363	chr10	131741604	132580167	2.94046	3.57517	-0.860137	0.0237165	-0.858385	-0.836835	0.000416024	0.929291	0.0422651	0.000516176	0.000176477	0.954057	0.0179603	0.000224123
214	3496	chr10	132582293	134335157	3.48455	4.1841	-1.18673	-0.0026874	-1.18991	-1.1897	0.000416024	0.929291	0.0422651	0.000516176	0.00013125	0.957978	0.0132918	0.000162364
215	106	chr10	134362559	134492083	1.79335	2.13981	-1.42954	-0.00351906	-1.43173	-1.4425	0.000416024	0.929291	0.0422651	0.000516176	0.000103339	0.960752	0.0104756	0.000126565
216	1416	chr10	134496279	135435808	2.93187	2.92415	-1.13729	0.0210117	-1.12681	-1.11699	0.000416024	0.929291	0.0422651	0.000516176	0.000134688	0.958093	0.0138275	0.00017054
217	1224	chr11	206767	1150353	2.69285	2.76795	-1.19432	0.0200494	-1.17762	-1.1751	0.000416024	0.929291	0.0422651	0.000516176	0.000127429	0.958728	0.013164	0.000161174
218	2623	chr11	1249372	3660914	3.22704	3.11491	-1.10622	0.0189587	-1.09821	-1.08764	0.000416024	0.929291	0.0422651	0.000516176	0.000139156	0.957617	0.0142508	0.000175893
219	2225	chr11	3685655	4745931	3.01531	3.47461	-0.698151	0.00619976	-0.701069	-0.692396	0.000416024	0.929291	0.0422651	0.000516176	0.000210336	0.950263	0.0213065	0.000262478
220	4801	chr11	4748566	6322284	2.54952	3.52618	-1.45436	0.011791	-1.44852	-1.44278	0.000416024	0.929291	0.0422651	0.000516176	9.9351e-05	0.961493	0.0101524	0.000124704
221	2328	chr11	6324678	7435232	2.83475	3.90558	-1.29093	0.00874723	-1.28992	-1.28261	0.000416024	0.929291	0.0422651	0.000516176	0.000117124	0.959663	0.0119109	0.000146533
222	2177	chr11	7437880	8330592	3.76772	2.79351	-0.398113	0.013684	-0.347546	-0.38492	0.000416024	0.929291	0.0422651	0.000516176	0.00027937	0.942007	0.0298541	0.000351227
223	1261	chr11	8337859	9085432	2.56296	2.89208	-1.5512	0.0375118	-1.52643	-1.5145	0.000416024	0.929291	0.0422651	0.000516176	8.80437e-05	0.963165	0.00916893	0.000113323
224	3713	chr11	9091244	10949045	3.10773	3.84838	-1.22884	0.0601377	-1.2043	-1.16897	0.000416024	0.929291	0.0422651	0.000516176	0.0001185	0.960609	0.0123378	0.000156099
225	3582	chr11	10955151	12563133	3.65674	3.30879	-0.374485	-0.00814411	-0.386034	-0.382904	0.000416024	0.929291	0.0422651	0.000516176	0.000292322	0.941879	0.0293569	0.000359654
226	1736	chr11	12565779	13372240	1.96273	3.85697	-1.54875	0.0695148	-1.52403	-1.47981	0.000416024	0.929291	0.0422651	0.000516176	8.5577e-05	0.96426	0.00891159	0.000113757
227	3238	chr11	13373764	15740882	2.65262	3.36722	-1.28197	0.0207368	-1.27714	-1.26154	0.000416024	0.929291	0.0422651	0.000516176	0.000116806	0.959975	0.0119242	0.000147917
228	2732	chr11	15746997	17573329	3.12101	2.74096	-0.570886	0.01912	-0.585512	-0.552115	0.000416024	0.929291	0.0422651	0.000516176	0.000235344	0.948361	0.0235622	0.000297533
229	3551	chr11	17586381	19568354	5.24926	4.37868	3.61181	0.0573189	3.77967	3.66881	0.000416024	0.929291	0.0422651	0.000516176	0.00531529	0.33952	0.638691	0.00698171
230	2754	chr11	19570054	21016033	3.45408	3.71914	-0.181512	-0.00157503	-0.151687	-0.183473	0.000416024	0.929291	0.0422651	0.000516176	0.000349613	0.934903	0.0365935	0.000432927
231	2558	chr11	21017397	22370072	3.43941	2.63648	-0.736906	-0.0047657	-0.754536	-0.742051	0.000416024	0.929291	0.0422651	0.000516176	0.000204693	0.950827	0.020432	0.000252667
232	4266	chr11	22375160	24086936	2.62381	3.06113	-1.2495	-0.0323988	-1.26358	-1.28214	0.000416024	0.929291	0.0422651	0.000516176	0.000126947	0.957718	0.0127166	0.00015245
233	4965	chr11	24091682	26044992	3.29291	3.01474	-1.13077	-0.00239599	-1.12445	-1.13337	0.000416024	0.929291	0.0422651	0.000516176	0.000138639	0.957113	0.014174	0.000171567
234	2907	chr11	26049214	27019331	2.99681	3.20237	-1.01223	-0.00825541	-1.02644	-1.02082	0.000416024	0.929291	0.0422651	0.000516176	0.000156728	0.955433	0.0156978	0.000192795
235	2175	chr11	27020684	28480550	2.72425	3.01274	-1.11388	0.0369585	-1.1181	-1.07736	0.000416024	0.929291	0.0422651	0.000516176	0.00013577	0.958605	0.0137352	0.000174721
236	2958	chr11	28481593	30141117	3.40128	3.24561	-0.47105	0.0282964	-0.478672	-0.443078	0.000416024	0.929291	0.0422651	0.000516176	0.000257107	0.946261	0.0259219	0.000328051
237	2711	chr11	30141357	32266408	2.59815	3.82102	-1.06049	0.00900959	-1.04535	-1.05186	0.000416024	0.929291	0.0422651	0.000516176	0.000146944	0.956452	0.0151562	0.000183899
238	2996	chr11	32294884	33917830	3.06928	4.14834	-1.22072	0.153933	-1.18673	-1.0671	0.000416024	0.929291	0.0422651	0.000516176	0.000109131	0.963801	0.0114703	0.000157887
239	3497	chr11	33961756	35497845	2.38213	3.50841	-1.32418	0.0583846	-1.30369	-1.26608	0.000416024	0.929291	0.0422651	0.000516176	0.000108034	0.961691	0.0112027	0.00014206
240	3014	chr11	35503801	37113368	2.49337	3.60026	-1.24138	0.058072	-1.22071	-1.18364	0.000416024	0.929291	0.0422651	0.000516176	0.000117279	0.960728	0.0121636	0.000154162
241	4092	chr11	37119712	39329123	4.00549	2.62649	0.761386	-0.0286124	0.717793	0.732537	0.000416024	0.929291	0.0422651	0.000516176	0.000874032	0.886071	0.0850079	0.0010536
242	5874	chr11	39390687	42305811	3.7805	3.37191	-0.447444	0.00186126	-0.455187	-0.44575	0.000416024	0.929291	0.0422651	0.000516176	0.00026974	0.944299	0.0271923	0.000335243
243	5623	chr11	42310568	44674721	3.71641	3.11571	-0.124226	-0.0118227	-0.115477	-0.136232	0.000416024	0.929291	0.0422651	0.000516176	0.000373264	0.932966	0.0382543	0.000457595
244	3400	chr11	44701395	47003317	2.63683	3.30405	-1.33185	-0.0164274	-1.33803	-1.34858	0.000416024	0.929291	0.0422651	0.000516176	0.000115242	0.95924	0.0116357	0.000140614
245	4461	chr11	47008125	49862110	3.84333	2.87714	-0.638522	-0.0361659	-0.661028	-0.67491	0.000416024	0.929291	0.0422651	0.000516176	0.000232207	0.947346	0.0230656	0.000277812
246	2842	chr11	49873776	51576247	2.88956	1.84081	-1.02643	-0.0426027	-1.04037	-1.06939	0.000416024	0.929291	0.0422651	0.000516176	0.000159706	0.954173	0.0160004	0.000189822
247	871	chr11	54794727	55082332	2.46206	2.87596	-0.933775	-0.0516161	-0.955227	-0.986541	0.000416024	0.929291	0.0422651	0.000516176	0.000176466	0.95238	0.0175472	0.000207694
248	8186	chr11	55082693	58455331	2.74866	3.35944	-0.951631	-0.0314303	-0.967142	-0.983183	0.000416024	0.929291	0.0422651	0.000516176	0.000170076	0.953484	0.0170126	0.000204465
249	704	chr11	58459548	58780018	1.89717	3.59944	-1.50761	0.0848344	-1.42762	-1.42434	0.000416024	0.929291	0.0422651	0.000516176	8.77838e-05	0.963918	0.00966097	0.000118375
250	5060	chr11	58780549	62217151	3.50293	4.08127	-0.482671	0.0324237	-0.447337	-0.450453	0.000416024	0.929291	0.0422651	0.000516176	0.000252939	0.945698	0.0266211	0.000324106
251	1714	chr11	62269774	63783080	2.55795	2.98422	-1.18711	0.0342089	-1.15124	-1.15351	0.000416024	0.929291	0.0422651	0.000516176	0.000126575	0.958948	0.0133288	0.000162412
252	2397	chr11	63849330	65898177	2.89963	4.01582	-0.921717	0.104899	-0.895691	-0.817218	0.000416024	0.929291	0.0422651	0.000516176	0.000153643	0.958075	0.0160206	0.000211629
253	1699	chr11	65898631	67991257	2.55159	3.77486	-1.11872	0.0720203	-1.09649	-1.04728	0.000416024	0.929291	0.0422651	0.000516176	0.000130607	0.959691	0.013567	0.000174049
254	2256	chr11	68009528	69506480	3.92317	2.62555	0.501433	-0.0218687	0.468303	0.479135	0.000416024	0.929291	0.0422651	0.000516176	0.000682977	0.904009	0.0671247	0.000828708
255	903	chr11	69521358	70917823	2.78766	2.37582	-1.26913	-0.0162746	-1.27265	-1.28652	0.000416024	0.929291	0.0422651	0.000516176	0.000122586	0.958477	0.0124101	0.000149474
256	1626	chr11	70932371	72281411	2.09688	2.54878	-1.40295	-0.00794831	-1.40714	-1.41152	0.000416024	0.929291	0.0422651	0.000516176	0.000106547	0.960326	0.0107793	0.00013107
257	2894	chr11	72288843	74409463	2.72805	3.23557	-0.909923	-0.00101479	-0.916213	-0.911279	0.000416024	0.929291	0.0422651	0.000516176	0.000172095	0.95397	0.017374	0.000213235
258	3519	chr11	74419163	76708964	5.46708	3.258	5.81742	-0.0108337	5.76364	5.80632	0.000416024	0.929291	0.0422651	0.000516176	0.00949922	0.0624517	0.914524	0.0116559
259	2195	chr11	76810976	78291595	3.53566	3.18631	1.45938	0.0582459	1.46115	1.51719	0.000416024	0.929291	0.0422651	0.000516176	0.00149328	0.82162	0.151976	0.00196304
260	4392	chr11	78356498	80721178	3.52349	4.30313	-0.756962	0.0132139	-0.768213	-0.743968	0.000416024	0.929291	0.0422651	0.000516176	0.000197281	0.951925	0.0198182	0.000247975
261	1395	chr11	80727242	81266423	3.40006	3.58244	-0.879041	0.0583422	-0.862255	-0.821403	0.000416024	0.929291	0.0422651	0.000516176	0.000167552	0.955615	0.0173102	0.000220222
262	7201	chr11	81266712	84379671	3.15656	3.25323	-1.20109	-0.00479132	-1.20309	-1.20602	0.000416024	0.929291	0.0422651	0.000516176	0.000129663	0.958065	0.0131465	0.000160086
263	4903	chr11	84383241	86616127	3.24999	3.32823	-0.594398	0.00842309	-0.560275	-0.586189	0.000416024	0.929291	0.0422651	0.000516176	0.000232081	0.947273	0.0243962	0.000290325
264	2382	chr11	86619325	87421108	3.03778	3.21554	-0.742209	0.0170847	-0.746855	-0.725535	0.000416024	0.929291	0.0422651	0.000516176	0.00019939	0.951689	0.0201628	0.00025155
265	3839	chr11	87431865	89208590	3.20204	3.62631	-0.972993	0.00905	-0.957619	-0.96421	0.000416024	0.929291	0.0422651	0.000516176	0.000160147	0.955097	0.0165219	0.000200453
266	3224	chr11	89209985	90965232	2.4089	2.64984	-1.37202	-0.0143973	-1.37732	-1.38673	0.000416024	0.929291	0.0422651	0.000516176	0.00011054	0.959758	0.0111707	0.000135149
267	2393	chr11	90966877	92075775	2.98613	3.35579	-0.445636	0.013528	-0.408344	-0.432555	0.000416024	0.929291	0.0422651	0.000516176	0.000266921	0.943688	0.0281477	0.000335539
268	2235	chr11	92077144	93273352	3.12637	2.30852	-0.767821	-0.0255137	-0.781648	-0.793781	0.000416024	0.929291	0.0422651	0.000516176	0.000202531	0.950396	0.0202932	0.000244848
269	1912	chr11	93276674	94241991	3.68896	2.19116	0.278137	-0.0295907	0.260071	0.248028	0.000416024	0.929291	0.0422651	0.000516176	0.000557379	0.91525	0.055612	0.000671048
270	2098	chr11	94242655	95723325	3.26249	3.93942	-0.681912	0.0140491	-0.690051	-0.668325	0.000416024	0.929291	0.0422651	0.000516176	0.000212139	0.9504	0.0213772	0.000266809
271	2450	chr11	95729876	97050518	3.62935	2.98573	-1.25434	0.00426525	-1.24937	-1.25049	0.000416024	0.929291	0.0422651	0.000516176	0.00012195	0.959005	0.012451	0.000151892
272	4662	chr11	97077644	98702795	3.51473	3.81352	-1.05539	0.0746666	-1.02003	-0.980937	0.000416024	0.929291	0.0422651	0.000516176	0.000138641	0.958743	0.014592	0.000185313
273	4921	chr11	98715072	100414181	3.39896	3.3469	-0.545529	0.0175604	-0.537253	-0.528173	0.000416024	0.929291	0.0422651	0.000516176	0.000241461	0.947167	0.0247346	0.000304834
274	2609	chr11	100423999	101330928	3.07873	3.6523	-1.00538	0.0163495	-0.991456	-0.989424	0.000416024	0.929291	0.0422651	0.000516176	0.000154051	0.955941	0.01587	0.000194211
275	6492	chr11	101333097	103958556	3.84112	2.97825	0.805604	0.00512292	0.966285	0.810526	0.000416024	0.929291	0.0422651	0.000516176	0.000866326	0.869101	0.103354	0.00108019
276	1740	chr11	103962229	104871322	3.3952	4.04618	-0.372351	0.0728673	-0.240794	-0.300186	0.000416024	0.929291	0.0422651	0.000516176	0.000270221	0.942126	0.0313125	0.000360362
277	2746	chr11	104875747	106519704	3.77882	2.8333	0.135244	-0.0352385	0.115633	0.099644	0.000416024	0.929291	0.0422651	0.000516176	0.000489427	0.921897	0.0487568	0.000586012
278	3313	chr11	106523153	107840994	3.98322	3.32928	-0.887762	0.0454714	-0.774373	-0.842627	0.000416024	0.929291	0.0422651	0.000516176	0.000167883	0.953537	0.0191035	0.000217915
279	404	chr11	107848211	108436952	2.6069	1.99292	-1.08982	-0.04672	-1.10794	-1.13903	0.000416024	0.929291	0.0422651	0.000516176	0.000150648	0.955016	0.01503	0.00017794
280	1702	chr11	108437405	109861762	3.1917	3.09653	-1.22355	0.045184	-1.19739	-1.17896	0.000416024	0.929291	0.0422651	0.000516176	0.000120841	0.959957	0.012602	0.000156768
281	2282	chr11	109870952	111111747	4.35735	2.66859	0.659538	0.00866845	0.630577	0.667793	0.000416024	0.929291	0.0422651	0.000516176	0.000769087	0.896067	0.0759035	0.000962144
282	1448	chr11	111121120	112456462	3.84055	3.16798	-0.90822	0.0645017	-0.894342	-0.844391	0.000416024	0.929291	0.0422651	0.000516176	0.000161868	0.956404	0.0166744	0.000214072
283	2253	chr11	112462373	114256749	4.79955	3.43026	4.24563	0.0413576	4.22318	4.28657	0.000416024	0.929291	0.0422651	0.000516176	0.00735663	0.24537	0.730794	0.00950914
284	1134	chr11	114257883	114829563	2.08751	2.96205	-1.55368	0.0369435	-1.52988	-1.51764	0.000416024	0.929291	0.0422651	0.000516176	8.78765e-05	0.963176	0.00914272	0.000113033
285	2426	chr11	114830723	116383211	3.74503	3.14165	-0.329884	0.0102584	-0.340931	-0.320026	0.000416024	0.929291	0.0422651	0.000516176	0.00029999	0.941591	0.0301421	0.000375896
286	3005	chr11	116383348	117745049	3.24048	2.77173	-1.05235	0.00585414	-1.05453	-1.04683	0.000416024	0.929291	0.0422651	0.000516176	0.000148613	0.956451	0.0150651	0.000185411
287	1645	chr11	117754524	119206375	5.06802	4.03312	5.24997	0.0867278	6.24649	5.33502	0.000416024	0.929291	0.0422651	0.000516176	0.00344017	0.0439793	0.946739	0.00464725
288	2557	chr11	119218712	120760463	3.08723	3.07444	-0.540991	0.00416013	-0.518598	-0.53724	0.000416024	0.929291	0.0422651	0.000516176	0.00024554	0.946048	0.0255101	0.000305796
289	785	chr11	120779359	121173349	3.7405	3.35145	0.580297	0.127088	0.601961	0.706212	0.000416024	0.929291	0.0422651	0.000516176	0.000639806	0.908355	0.0664233	0.000900349
290	1982	chr11	121176185	122589659	2.67311	2.94153	-1.18173	0.0253624	-1.15762	-1.15689	0.000416024	0.929291	0.0422651	0.000516176	0.000128353	0.95868	0.0133579	0.000163258
291	1627	chr11	122598602	123495005	5.59296	2.94697	7.53003	-0.0238414	7.46797	7.5056	0.000416024	0.929291	0.0422651	0.000516176	0.0101115	0.0118371	0.965449	0.012243
292	2757	chr11	123517087	124470426	3.15227	3.2478	-1.23448	0.0230589	-1.22578	-1.21178	0.000416024	0.929291	0.0422651	0.000516176	0.000122137	0.95945	0.0125166	0.000155019
293	3502	chr11	124566724	126297609	3.39167	4.62187	-1.32119	0.108635	-1.28433	-1.21283	0.000416024	0.929291	0.0422651	0.000516176	0.000103219	0.963292	0.0108801	0.000142724
294	2049	chr11	126322796	127311752	3.32931	3.38798	-0.49594	0.046245	-0.45992	-0.450198	0.000416024	0.929291	0.0422651	0.000516176	0.000246445	0.946718	0.0259553	0.000320084
295	1769	chr11	127320178	128181191	3.26585	3.65961	-0.135029	0.097599	-0.0928304	-0.0379897	0.000416024	0.929291	0.0422651	0.000516176	0.00033302	0.938715	0.0352908	0.000455296
296	3190	chr11	128191633	130338163	2.89031	3.34538	-0.825294	-0.0112411	-0.837054	-0.836844	0.000416024	0.929291	0.0422651	0.000516176	0.00018885	0.952113	0.0189615	0.000231622
297	1311	chr11	130347190	131068450	2.60401	3.45568	-1.11695	0.0405688	-1.10556	-1.07714	0.000416024	0.929291	0.0422651	0.000516176	0.000134862	0.958583	0.0138581	0.000174125
298	3449	chr11	131077439	132996397	2.98529	3.58022	-1.07929	0.00105935	-1.08596	-1.07852	0.000416024	0.929291	0.0422651	0.000516176	0.000145397	0.956708	0.0146732	0.000180539
299	1673	chr11	133005679	134196784	3.67352	3.22087	-0.402705	0.0178003	-0.386427	-0.385512	0.000416024	0.929291	0.0422651	0.000516176	0.000277328	0.943302	0.028637	0.000350058
300	2071	chr11	134205993	134945765	3.35504	2.87549	-0.957868	-0.00201066	-0.969254	-0.960352	0.000416024	0.929291	0.0422651	0.000516176	0.000164345	0.954802	0.0165073	0.000203403
301	1183	chr12	284930	1077894	3.02044	3.56482	-1.19188	0.0284805	-1.14068	-1.16431	0.000416024	0.929291	0.0422651	0.000516176	0.000126649	0.958588	0.0135427	0.000161531
302	2304	chr12	1084783	2539307	3.46607	3.09053	-1.0452	0.0234617	-1.0435	-1.02216	0.000416024	0.929291	0.0422651	0.000516176	0.000147154	0.957016	0.0149753	0.000186834
303	1642	chr12	2547940	3674831	3.62228	4.00177	-0.353639	0.065717	-0.359265	-0.288492	0.000416024	0.929291	0.0422651	0.000516176	0.000278163	0.945054	0.0281009	0.000368359
304	972	chr12	3679723	4413000	3.10513	2.8093	-1.21299	-0.0222507	-1.22745	-1.23626	0.000416024	0.929291	0.0422651	0.000516176	0.000130332	0.957672	0.0130507	0.000157988
305	1717	chr12	4422562	5315980	3.07131	2.91949	-1.14001	0.00869199	-1.1423	-1.1319	0.000416024	0.929291	0.0422651	0.000516176	0.000135946	0.957804	0.0137796	0.000170048
306	1756	chr12	5322962	6415994	3.30276	3.34562	-0.732477	0.000477612	-0.735275	-0.732566	0.000416024	0.929291	0.0422651	0.000516176	0.000204498	0.950693	0.0207175	0.000253705
307	1981	chr12	6427052	8355856	2.64157	3.34762	-1.23964	0.0380585	-1.22931	-1.20209	0.000416024	0.929291	0.0422651	0.000516176	0.000119776	0.96007	0.0122948	0.000154298
308	389	chr12	8600895	9029872	2.42651	3.54541	-1.01818	0.0229123	-1.0273	-0.997753	0.000416024	0.929291	0.0422651	0.000516176	0.000151226	0.956751	0.015224	0.000191503
309	3041	chr12	9035849	10479492	2.889	3.34206	-1.02795	0.046628	-0.997294	-0.981654	0.000416024	0.929291	0.0422651	0.000516176	0.000146328	0.957286	0.0153286	0.000190156
310	1497	chr12	10492982	11742260	2.95087	2.31983	-1.02384	-0.0348054	-1.03577	-1.05932	0.000416024	0.929291	0.0422651	0.000516176	0.000158922	0.95444	0.0159539	0.000190307
311	1344	chr12	11768969	12721298	2.39759	4.21193	-1.09443	0.0834938	-1.07112	-1.01166	0.000416024	0.929291	0.0422651	0.000516176	0.000132306	0.959793	0.0137584	0.000178321
312	4617	chr12	12736119	15239089	3.60655	3.33758	-0.716054	0.0102064	-0.719017	-0.706061	0.000416024	0.929291	0.0422651	0.000516176	0.000205898	0.950817	0.020856	0.000258031
313	824	chr12	15252090	16308214	2.89697	3.71965	-1.12145	-0.0209905	-1.13049	-1.14366	0.000416024	0.929291	0.0422651	0.000516176	0.00014246	0.956427	0.0143428	0.000172874
314	3096	chr12	16318071	18087607	3.18654	2.966	-0.860779	-0.00407642	-0.860451	-0.865179	0.000416024	0.929291	0.0422651	0.000516176	0.000181108	0.952866	0.0184053	0.00022372
315	6452	chr12	18088443	20861451	3.52303	3.684	-0.977549	0.0118817	-0.934559	-0.965834	0.000416024	0.929291	0.0422651	0.000516176	0.000158927	0.954852	0.0168551	0.00019951
316	4799	chr12	20865112	23819079	2.39233	3.11765	-1.28755	-0.0163931	-1.2982	-1.30415	0.000416024	0.929291	0.0422651	0.000516176	0.0001204	0.958777	0.0121023	0.000146925
317	3162	chr12	23822262	25370426	3.57875	3.84308	-0.768882	0.0181951	-0.766476	-0.750999	0.000416024	0.929291	0.0422651	0.000516176	0.000194016	0.952124	0.0197581	0.000245066
318	5649	chr12	25371462	27795866	3.57453	3.41246	-0.537438	0.00798744	-0.550526	-0.529623	0.000416024	0.929291	0.0422651	0.000516176	0.000245719	0.946996	0.0246388	0.000307265
319	3869	chr12	27818335	29648275	3.70856	2.87463	-0.636233	-0.00063695	-0.631712	-0.637131	0.000416024	0.929291	0.0422651	0.000516176	0.000224877	0.948451	0.0229495	0.000278763
320	2367	chr12	29653718	30510888	3.37772	3.31953	-0.300961	0.0539029	-0.31056	-0.247459	0.000416024	0.929291	0.0422651	0.000516176	0.000296071	0.943071	0.0297914	0.000387534
321	4014	chr12	30512661	32162200	3.40246	4.31253	-0.438139	0.0958424	-0.44773	-0.342523	0.000416024	0.929291	0.0422651	0.000516176	0.000249029	0.94883	0.0250581	0.000339981
322	2811	chr12	32165764	33076921	2.63081	3.54481	-1.30081	0.0172164	-1.30147	-1.28394	0.000416024	0.929291	0.0422651	0.000516176	0.000115048	0.960121	0.0116804	0.000145173
323	4160	chr12	33080406	34854840	3.37859	3.13956	-0.264194	0.0963037	-0.167467	-0.168156	0.000416024	0.929291	0.0422651	0.000516176	0.000293799	0.941122	0.0328793	0.000401271
324	2459	chr12	37857955	39225991	3.72587	3.36336	1.07457	0.132057	1.14052	1.20622	0.000416024	0.929291	0.0422651	0.000516176	0.000996124	0.867004	0.108099	0.00140984
325	3286	chr12	39228055	40815548	3.84617	3.49639	0.0858993	0.0920672	0.169898	0.177635	0.000416024	0.929291	0.0422651	0.000516176	0.000413034	0.928322	0.0456384	0.000561702
326	2313	chr12	40816185	41658193	3.1644	2.69226	-0.837729	-0.00315166	-0.841223	-0.841312	0.000416024	0.929291	0.0422651	0.000516176	0.0001851	0.952558	0.0187392	0.000228838
327	5655	chr12	41658586	43981044	3.5882	3.54982	-0.921416	-0.00237936	-0.917979	-0.923974	0.000416024	0.929291	0.0422651	0.000516176	0.000170356	0.953944	0.0173665	0.000210827
328	3644	chr12	43989753	46021285	3.53311	2.95834	-0.517458	0.00703301	-0.526477	-0.510693	0.000416024	0.929291	0.0422651	0.000516176	0.000250752	0.94637	0.0252459	0.000313228
329	2667	chr12	46031230	47710083	2.95429	4.002	-0.805266	0.0846669	-0.748687	-0.720992	0.000416024	0.929291	0.0422651	0.000516176	0.000175534	0.954746	0.0188711	0.000236941
330	3048	chr12	47718183	49001224	3.119	3.36795	-0.476	0.0019732	-0.479001	-0.474353	0.000416024	0.929291	0.0422651	0.000516176	0.000262291	0.944926	0.0265671	0.00032597
331	3579	chr12	49001866	51769411	3.15438	3.42968	-1.01454	0.0165165	-1.00829	-0.998299	0.000416024	0.929291	0.0422651	0.000516176	0.000152664	0.956204	0.0156068	0.000192516
332	2401	chr12	51800511	53036215	3.255	3.75607	-1.44238	0.0419521	-1.42624	-1.40085	0.000416024	0.929291	0.0422651	0.000516176	9.76502e-05	0.962374	0.010082	0.000126296
333	2408	chr12	53040259	54733111	3.32076	3.24634	-0.785942	-0.00489645	-0.796827	-0.791248	0.000416024	0.929291	0.0422651	0.000516176	0.000195092	0.951647	0.0196054	0.000240776
334	1586	chr12	54778823	55664504	2.80239	2.35949	-0.914768	-0.00914953	-0.925221	-0.924539	0.000416024	0.929291	0.0422651	0.000516176	0.000172625	0.953765	0.0173551	0.000212099
335	1942	chr12	55665948	57543572	2.9343	3.61634	-1.22608	0.0437716	-1.20949	-1.18282	0.000416024	0.929291	0.0422651	0.000516176	0.000120718	0.960049	0.0124693	0.0001564
336	2283	chr12	57558505	59308003	2.99924	3.35467	-0.823988	0.0767439	-0.755528	-0.747712	0.000416024	0.929291	0.0422651	0.000516176	0.00017361	0.954536	0.0188874	0.000232478
337	3292	chr12	59308666	61122477	2.5339	3.41741	-1.20006	0.068398	-1.1824	-1.13196	0.000416024	0.929291	0.0422651	0.000516176	0.000120962	0.960651	0.0125078	0.000160659
338	6427	chr12	61124940	64031341	3.05736	3.00832	-0.67188	-0.0106387	-0.676337	-0.682674	0.000416024	0.929291	0.0422651	0.000516176	0.000219296	0.948938	0.0221799	0.000269167
339	2011	chr12	64032461	65559084	3.11038	2.36954	-0.182265	-0.0182266	-0.196431	-0.200983	0.000416024	0.929291	0.0422651	0.000516176	0.000355409	0.935411	0.0355992	0.000432791
340	2186	chr12	65560152	67178282	3.29481	3.26054	-0.824536	0.0295897	-0.827395	-0.795389	0.000416024	0.929291	0.0422651	0.000516176	0.000181746	0.953762	0.0184114	0.000232168
341	1655	chr12	67182264	67909350	2.42731	2.52046	-1.04622	-0.0291426	-1.05694	-1.07597	0.000416024	0.929291	0.0422651	0.000516176	0.000154619	0.95501	0.0155408	0.000186218
342	3345	chr12	67928224	69825991	3.00925	3.83887	-0.689091	0.0481575	-0.656608	-0.64124	0.000416024	0.929291	0.0422651	0.000516176	0.000203753	0.951309	0.0213834	0.000265195
343	2906	chr12	69831635	70956935	2.75094	3.11765	-1.20287	0.0149444	-1.19239	-1.18827	0.000416024	0.929291	0.0422651	0.000516176	0.000126989	0.958715	0.0130371	0.000159876
344	3061	chr12	70959106	72642711	2.19976	3.14357	-1.4409	0.0293552	-1.43228	-1.41187	0.000416024	0.929291	0.0422651	0.000516176	9.89934e-05	0.961976	0.0101441	0.000126443
345	2361	chr12	72648077	73818346	2.40558	3.77299	-1.50216	0.0577401	-1.467	-1.44485	0.000416024	0.929291	0.0422651	0.000516176	9.06332e-05	0.963334	0.00953719	0.000119084
346	5318	chr12	73818508	76489578	2.96417	4.16307	-0.876166	0.0598967	-0.849353	-0.816457	0.000416024	0.929291	0.0422651	0.000516176	0.000167747	0.955465	0.017505	0.000220935
347	4318	chr12	76531024	78570124	3.33306	4.24377	-1.18393	0.0928805	-1.15228	-1.09128	0.000416024	0.929291	0.0422651	0.000516176	0.000120024	0.961199	0.0125857	0.000163375
348	2017	chr12	78572743	80445804	2.90766	3.43677	-0.536463	0.0652043	-0.536929	-0.471725	0.000416024	0.929291	0.0422651	0.000516176	0.000232889	0.949476	0.0236489	0.000308279
349	1843	chr12	80451886	81466927	2.29265	3.54859	-1.22663	0.027606	-1.21232	-1.19957	0.000416024	0.929291	0.0422651	0.000516176	0.000122542	0.959461	0.0126288	0.000156213
350	4291	chr12	81467827	83500342	3.51147	4.25634	-0.659407	0.0395723	-0.664789	-0.620057	0.000416024	0.929291	0.0422651	0.000516176	0.000211648	0.951065	0.0213865	0.000273138
351	1832	chr12	83517130	84303560	2.72657	2.7932	-1.26592	0.013642	-1.2621	-1.25282	0.000416024	0.929291	0.0422651	0.000516176	0.000119486	0.959524	0.0121854	0.000150205
352	2482	chr12	84304135	85990038	2.87082	2.8535	-1.07337	-0.0226796	-1.08274	-1.09645	0.000416024	0.929291	0.0422651	0.000516176	0.000149612	0.95567	0.0150578	0.000181393
353	7047	chr12	85990484	89675376	2.73602	2.92523	-1.00821	0.0029289	-1.0122	-1.00542	0.000416024	0.929291	0.0422651	0.000516176	0.000155652	0.955691	0.01575	0.000193662
354	3829	chr12	89697513	92057503	2.98809	3.85783	-1.28728	0.0597012	-1.26039	-1.22785	0.000416024	0.929291	0.0422651	0.000516176	0.000111897	0.961255	0.0116778	0.000147336
355	4113	chr12	92069243	94511231	3.00356	3.45899	-1.06572	0.0178993	-1.0683	-1.04806	0.000416024	0.929291	0.0422651	0.000516176	0.000144989	0.957147	0.0146919	0.000183098
356	3637	chr12	94515826	96017599	3.16642	3.155	-0.800298	-0.00110385	-0.799151	-0.801679	0.000416024	0.929291	0.0422651	0.000516176	0.000191628	0.95187	0.0194904	0.000237431
357	2187	chr12	96029331	97108240	2.89121	3.36948	-1.41041	0.0170335	-1.40863	-1.39383	0.000416024	0.929291	0.0422651	0.000516176	0.000103249	0.961281	0.010508	0.000130246
358	4531	chr12	97108839	99304404	3.34621	3.7834	-0.894523	-0.00631328	-0.907215	-0.901052	0.000416024	0.929291	0.0422651	0.000516176	0.000175622	0.953582	0.017617	0.000216483
359	3550	chr12	99305987	101446278	3.15246	3.30408	-0.774597	0.0177611	-0.778607	-0.757111	0.000416024	0.929291	0.0422651	0.000516176	0.000193036	0.952334	0.0195326	0.000243732
360	363	chr12	101449368	101860049	2.24712	2.59016	-1.24443	-0.00976518	-1.25563	-1.2569	0.000416024	0.929291	0.0422651	0.000516176	0.000124843	0.958525	0.0125418	0.000152976
361	1786	chr12	101868104	102962507	2.62739	2.76841	-1.37415	-0.0146898	-1.38116	-1.3894	0.000416024	0.929291	0.0422651	0.000516176	0.000110341	0.959789	0.0111316	0.000134832
362	4090	chr12	102965329	104842402	2.82829	3.62203	-0.967714	0.0294347	-0.959104	-0.938522	0.000416024	0.929291	0.0422651	0.000516176	0.000157892	0.955981	0.0161794	0.000201705
363	3656	chr12	104851523	106429069	3.37638	3.27356	-0.548716	0.0259667	-0.496095	-0.523038	0.000416024	0.929291	0.0422651	0.000516176	0.000238537	0.946609	0.025543	0.000303659
364	828	chr12	106454473	106958594	2.43509	4.17324	-1.248	0.290784	-1.1505	-0.958362	0.000416024	0.929291	0.0422651	0.000516176	9.30077e-05	0.967912	0.0104166	0.000154164
365	4213	chr12	106961047	109019691	3.8106	3.42184	1.09316	0.0291496	1.10567	1.12208	0.000416024	0.929291	0.0422651	0.000516176	0.00111345	0.858243	0.114543	0.00142203
366	2154	chr12	109032432	110336258	3.51142	3.49123	-0.141057	0.0608834	-0.0392237	-0.0807106	0.000416024	0.929291	0.0422651	0.000516176	0.000341933	0.934708	0.0384619	0.000450639
367	2763	chr12	110336875	113260896	2.34653	3.127	-1.4263	0.0469351	-1.4123	-1.37972	0.000416024	0.929291	0.0422651	0.000516176	9.8744e-05	0.962414	0.0101731	0.000128357
368	856	chr12	113263934	113984054	2.74024	2.57916	-0.736475	0.0631397	-0.729726	-0.674452	0.000416024	0.929291	0.0422651	0.000516176	0.000191862	0.953432	0.0196238	0.000253281
369	2748	chr12	113990304	115030724	2.62681	4.13291	-1.46846	0.0252961	-1.45595	-1.44353	0.000416024	0.929291	0.0422651	0.000516176	9.6703e-05	0.962062	0.00994802	0.000123012
370	825	chr12	115047678	115502718	2.20686	3.63286	-1.50819	0.04529	-1.49085	-1.4641	0.000416024	0.929291	0.0422651	0.000516176	9.11965e-05	0.963114	0.00942698	0.00011825
371	3041	chr12	115503493	117078928	3.13162	3.61591	-0.705991	0.0274874	-0.685749	-0.678837	0.000416024	0.929291	0.0422651	0.000516176	0.000204446	0.950951	0.021195	0.000260646
372	1621	chr12	117118028	118120372	3.68384	3.45096	-0.386671	0.0572315	-0.349617	-0.330067	0.000416024	0.929291	0.0422651	0.000516176	0.000271223	0.944376	0.0285945	0.000356114
373	2661	chr12	118139540	119752475	3.64683	3.61025	-0.160908	0.0721762	-0.0926157	-0.0891267	0.000416024	0.929291	0.0422651	0.000516176	0.000332352	0.937259	0.0361511	0.000443049
374	3779	chr12	119758725	121929355	3.07479	4.73607	-1.08803	0.186384	-1.0324	-0.901895	0.000416024	0.929291	0.0422651	0.000516176	0.000120549	0.963088	0.0129475	0.000180168
375	4003	chr12	122025219	124970066	3.20713	3.29759	-0.881725	0.0296682	-0.876136	-0.852302	0.000416024	0.929291	0.0422651	0.000516176	0.000171785	0.954624	0.01755	0.000219504
376	2350	chr12	124989560	126444933	2.63505	3.63919	-1.18586	0.00627029	-1.18019	-1.18002	0.000416024	0.929291	0.0422651	0.000516176	0.000130225	0.958212	0.0133051	0.000162521
377	2622	chr12	126449538	127861756	3.99948	2.84956	-0.180256	-0.0159775	-0.182621	-0.196619	0.000416024	0.929291	0.0422651	0.000516176	0.000355199	0.935082	0.0360004	0.000433555
378	1830	chr12	127881430	129228730	3.65502	3.39692	-0.872257	0.047674	-0.86836	-0.825111	0.000416024	0.929291	0.0422651	0.000516176	0.000170439	0.955261	0.017383	0.000221678
379	2067	chr12	129242987	130366041	3.76231	3.21312	-0.557334	0.00227364	-0.573215	-0.555528	0.000416024	0.929291	0.0422651	0.000516176	0.000242323	0.947247	0.0242305	0.000301203
380	2676	chr12	130419776	131775718	3.03432	3.18272	-0.920661	-0.0279194	-0.935777	-0.948952	0.000416024	0.929291	0.0422651	0.000516176	0.000174742	0.953113	0.0174863	0.000210761
381	1372	chr12	131799265	132698601	3.37287	3.22448	-0.705713	-0.00138258	-0.65615	-0.707902	0.000416024	0.929291	0.0422651	0.000516176	0.000210055	0.948973	0.0224245	0.000260053
382	982	chr12	133052932	133832593	2.02954	4.04912	-1.5415	0.206458	-1.45356	-1.33607	0.000416024	0.929291	0.0422651	0.000516176	7.54688e-05	0.968123	0.00837192	0.000114991
383	2618	chr13	19268224	20684279	2.02786	2.85167	-1.49133	0.0068538	-1.48668	-1.48486	0.000416024	0.929291	0.0422651	0.000516176	9.62383e-05	0.961685	0.00982265	0.000120181
384	2748	chr13	20715877	22239725	2.87609	3.61358	-1.19659	0.0268849	-1.19759	-1.17006	0.000416024	0.929291	0.0422651	0.000516176	0.000126342	0.959245	0.0128227	0.000160971
385	2611	chr13	22251383	23592538	2.78053	3.76135	-1.34606	0.000368627	-1.35016	-1.34607	0.000416024	0.929291	0.0422651	0.000516176	0.000111816	0.960026	0.0113132	0.000138732
386	2556	chr13	23612058	24530184	3.12131	4.09378	-0.947182	0.00813257	-0.947848	-0.939438	0.000416024	0.929291	0.0422651	0.000516176	0.00016445	0.954894	0.0166958	0.000205625
387	2804	chr13	24538373	25782098	2.78832	3.85612	-1.30274	0.0103287	-1.29403	-1.29277	0.000416024	0.929291	0.0422651	0.000516176	0.000115578	0.959773	0.0118447	0.000144839
388	2853	chr13	25794274	27282769	2.681	4.48245	-1.22288	0.0974173	-1.19473	-1.12581	0.000416024	0.929291	0.0422651	0.000516176	0.000114997	0.961879	0.0120166	0.000157226
389	3850	chr13	27286295	29256214	3.95615	3.40805	0.184342	0.014759	0.172411	0.19885	0.000416024	0.929291	0.0422651	0.000516176	0.000489486	0.922836	0.0491386	0.000616197
390	2633	chr13	29259349	30476843	3.89622	3.29165	0.457739	0.0012629	0.452888	0.458627	0.000416024	0.929291	0.0422651	0.000516176	0.000640907	0.906951	0.0647966	0.000795903
391	3144	chr13	30484765	32300551	2.81911	4.30711	-1.1234	0.122406	-1.08866	-1.0013	0.000416024	0.929291	0.0422651	0.000516176	0.000123841	0.961491	0.0130261	0.000173609
392	2479	chr13	32305059	33776506	3.70991	2.98465	-0.355475	0.014858	-0.368029	-0.341005	0.000416024	0.929291	0.0422651	0.000516176	0.000291385	0.942614	0.0292334	0.000366801
393	2354	chr13	33778469	35021502	2.45894	3.17897	-1.26662	0.0409022	-1.24981	-1.22615	0.000416024	0.929291	0.0422651	0.000516176	0.0001163	0.960424	0.0120156	0.000150258
394	1573	chr13	35030443	36043949	3.20585	3.10919	0.0963694	-0.00406603	0.0776508	0.0916896	0.000416024	0.929291	0.0422651	0.000516176	0.000458233	0.925767	0.04569	0.000565892
395	2955	chr13	36047541	37496372	2.95602	3.42606	-1.30832	0.00334066	-1.28894	-1.30533	0.000416024	0.929291	0.0422651	0.000516176	0.000115702	0.959447	0.0119845	0.000143985
396	3367	chr13	37499832	38877678	2.53861	4.34028	-1.54643	0.103755	-1.51494	-1.44297	0.000416024	0.929291	0.0422651	0.000516176	8.29811e-05	0.965341	0.00870006	0.000114181
397	4453	chr13	38894293	41068317	3.28517	3.65171	-0.877056	0.00760606	-0.882327	-0.869671	0.000416024	0.929291	0.0422651	0.000516176	0.000176281	0.953767	0.0178148	0.000220339
398	3514	chr13	41070141	43099692	3.43092	4.18204	-0.754948	0.101327	-0.750326	-0.653883	0.000416024	0.929291	0.0422651	0.000516176	0.00018168	0.955466	0.0185429	0.000249389
399	3403	chr13	43103486	44898037	3.3199	4.68221	-1.20158	0.0579942	-1.17337	-1.14389	0.000416024	0.929291	0.0422651	0.000516176	0.000121977	0.960148	0.0127466	0.00016033
400	2202	chr13	44904741	46491101	2.86543	3.06675	-1.143	0.0352504	-1.12823	-1.1082	0.000416024	0.929291	0.0422651	0.000516176	0.000132109	0.958679	0.013621	0.000169717
401	1452	chr13	46510937	47428611	3.0559	3.24683	-1.19241	0.0203927	-1.19948	-1.17268	0.000416024	0.929291	0.0422651	0.000516176	0.000127667	0.959014	0.0128786	0.000161557
402	4063	chr13	47438668	49378461	3.44479	4.29209	-1.09333	0.0826343	-1.07861	-1.01094	0.000416024	0.929291	0.0422651	0.000516176	0.000132574	0.959858	0.0136683	0.000178616
403	4248	chr13	49385427	51590433	4.12881	4.02726	0.0183797	0.0910064	7.32598e-05	0.109176	0.000416024	0.929291	0.0422651	0.000516176	0.00038925	0.934982	0.0388277	0.000528859
404	2478	chr13	51617730	53337952	3.15324	5.20634	-0.635378	0.256476	-0.557456	-0.379286	0.000416024	0.929291	0.0422651	0.000516176	0.000175845	0.958278	0.0193124	0.000281858
405	2917	chr13	53341545	54681363	3.39696	3.43608	-0.569233	0.0646661	-0.524068	-0.504922	0.000416024	0.929291	0.0422651	0.000516176	0.000225431	0.949176	0.0239603	0.000298279
406	2426	chr13	54687221	55816405	3.68914	2.74734	-0.0269994	0.00124425	-0.0235289	-0.0261684	0.000416024	0.929291	0.0422651	0.000516176	0.000404881	0.930309	0.0412761	0.000502768
407	2555	chr13	55817131	57546414	3.09313	3.7772	-0.150729	0.104886	0.0509873	-0.0463694	0.000416024	0.929291	0.0422651	0.000516176	0.000323845	0.934077	0.0402536	0.000446004
408	1404	chr13	57555117	58410236	2.14327	2.8799	-1.50662	0.0224122	-1.49697	-1.48492	0.000416024	0.929291	0.0422651	0.000516176	9.33794e-05	0.962351	0.00957862	0.000118401
409	1844	chr13	58411476	59300409	3.34583	2.81157	-0.763562	0.00205416	-0.712584	-0.762099	0.000416024	0.929291	0.0422651	0.000516176	0.000197851	0.950329	0.0211515	0.00024584
410	3195	chr13	59307081	60849684	3.29244	3.13271	0.307294	-0.0125573	0.27613	0.294436	0.000416024	0.929291	0.0422651	0.000516176	0.000564459	0.915707	0.0555856	0.000691397
411	1809	chr13	60861739	61591152	2.20001	3.32983	-1.50043	0.105257	-1.46978	-1.39571	0.000416024	0.929291	0.0422651	0.000516176	8.67266e-05	0.964995	0.00908502	0.000119484
412	6401	chr13	61591953	63970786	4.79517	3.88013	1.64621	0.0870161	1.65425	1.73308	0.000416024	0.929291	0.0422651	0.000516176	0.00170276	0.799901	0.174385	0.00230441
413	3472	chr13	63972811	65199531	2.88302	3.05535	-1.33366	0.0495333	-1.31447	-1.28441	0.000416024	0.929291	0.0422651	0.000516176	0.000107943	0.961484	0.0111788	0.000140689
414	4627	chr13	65201333	67842588	2.87952	2.7187	-1.04416	-0.0102446	-1.04349	-1.05462	0.000416024	0.929291	0.0422651	0.000516176	0.000152134	0.955613	0.0154661	0.000186793
415	7559	chr13	67847641	70724421	3.70934	3.94623	-0.53825	0.0224753	-0.529638	-0.515906	0.000416024	0.929291	0.0422651	0.000516176	0.000242048	0.947229	0.0248031	0.000307103
416	1905	chr13	70724516	71524571	2.9476	3.30452	-1.11783	-0.00673307	-1.10374	-1.12511	0.000416024	0.929291	0.0422651	0.000516176	0.000140985	0.956647	0.0145264	0.000173657
417	4672	chr13	71537196	73932114	3.27231	3.43252	-0.854317	-0.0110951	-0.844151	-0.865632	0.000416024	0.929291	0.0422651	0.000516176	0.000183449	0.952258	0.0188275	0.00022505
418	3324	chr13	73936164	75646094	2.77227	2.7443	-1.29027	0.00450438	-1.28455	-1.28607	0.000416024	0.929291	0.0422651	0.000516176	0.00011767	0.959437	0.0120231	0.000146613
419	4097	chr13	75671978	77408976	3.03282	3.64051	-0.884057	-0.00118893	-0.880807	-0.885491	0.000416024	0.929291	0.0422651	0.000516176	0.000176521	0.953356	0.0179917	0.000218702
420	3191	chr13	77416504	78807048	3.87718	2.7081	-0.455803	-0.0253495	-0.447272	-0.481477	0.000416024	0.929291	0.0422651	0.000516176	0.000274395	0.942655	0.0281154	0.000331822
421	3042	chr13	78810189	80583456	4.05265	3.90001	-0.272872	0.0934295	-0.252251	-0.17976	0.000416024	0.929291	0.0422651	0.000516176	0.000292836	0.943498	0.03037	0.000398788
422	4501	chr13	80590833	82580994	3.27522	3.29848	-0.778908	-0.00898818	-0.769194	-0.788125	0.000416024	0.929291	0.0422651	0.000516176	0.000197126	0.950932	0.0202221	0.000242337
423	2698	chr13	82582710	84132298	3.40644	2.72398	-0.156369	-0.0103975	-0.164956	-0.167135	0.000416024	0.929291	0.0422651	0.000516176	0.000361653	0.934804	0.0364273	0.000443911
424	3482	chr13	84135026	85609760	3.1614	2.93467	-0.63585	-0.0100538	-0.653736	-0.646183	0.000416024	0.929291	0.0422651	0.000516176	0.000227096	0.948469	0.0226624	0.00027887
425	6722	chr13	85611743	88556507	3.18145	2.94086	-1.21546	-0.00120833	-1.21528	-1.21681	0.000416024	0.929291	0.0422651	0.000516176	0.000127396	0.958364	0.0129448	0.00015785
426	4360	chr13	88566401	90521109	3.48803	4.40869	0.079559	0.171983	0.1035	0.251336	0.000416024	0.929291	0.0422651	0.000516176	0.000382024	0.935973	0.0397514	0.000562822
427	5235	chr13	90522877	93129399	3.86127	3.07557	-0.247973	0.00585633	-0.244464	-0.242307	0.000416024	0.929291	0.0422651	0.000516176	0.000325932	0.938419	0.0332288	0.000406693
428	789	chr13	93133581	93585825	2.22559	3.24031	-1.21874	0.0824169	-1.14068	-1.13772	0.000416024	0.929291	0.0422651	0.000516176	0.000117074	0.960676	0.0128595	0.000157515
429	5382	chr13	93586675	96087296	3.76154	3.62194	-0.824637	0.0396495	-0.796902	-0.785178	0.000416024	0.929291	0.0422651	0.000516176	0.00017989	0.953663	0.0187895	0.000232179
430	2419	chr13	96088852	97518285	4.46686	4.28179	2.66598	0.356568	2.94911	3.02208	0.000416024	0.929291	0.0422651	0.000516176	0.00274675	0.609379	0.370379	0.00486577
431	1811	chr13	97522621	98937071	4.04302	3.33002	0.210161	0.0637614	0.404546	0.273187	0.000416024	0.929291	0.0422651	0.000516176	0.000474193	0.914974	0.0585113	0.000626623
432	3638	chr13	98940611	100570435	3.36978	3.50471	-0.794261	0.0527405	-0.738245	-0.741812	0.000416024	0.929291	0.0422651	0.000516176	0.000182929	0.953155	0.019655	0.000239188
433	3568	chr13	100576473	102299385	5.05475	3.7	3.75324	0.00736633	3.71639	3.76034	0.000416024	0.929291	0.0422651	0.000516176	0.00647384	0.341495	0.633906	0.00808959
434	3635	chr13	102304708	104058539	3.95423	3.24585	-0.222056	0.0323276	-0.0485376	-0.1901	0.000416024	0.929291	0.0422651	0.000516176	0.000323994	0.933356	0.0391524	0.000415044
435	1687	chr13	104074676	104842257	2.55633	4.07553	-1.39662	0.0770059	-1.36788	-1.3202	0.000416024	0.929291	0.0422651	0.000516176	9.87705e-05	0.963045	0.0103269	0.00013228
436	2391	chr13	104873533	106237571	2.97659	3.19901	-0.877517	-0.0104958	-0.884306	-0.888429	0.000416024	0.929291	0.0422651	0.000516176	0.000179274	0.953	0.0180897	0.000220017
437	1007	chr13	106249259	106735580	2.55159	3.38627	-0.895682	0.00875453	-0.885469	-0.887936	0.000416024	0.929291	0.0422651	0.000516176	0.000172849	0.953878	0.0177405	0.000216128
438	2322	chr13	106772702	108186581	2.41111	3.70118	-1.34839	0.0211965	-1.34052	-1.32763	0.000416024	0.929291	0.0422651	0.000516176	0.000109334	0.960712	0.0111953	0.000138501
439	1699	chr13	108196044	109116240	3.44172	3.62532	-0.870329	0.0576681	-0.816303	-0.813281	0.000416024	0.929291	0.0422651	0.000516176	0.000168989	0.954805	0.0181211	0.000221979
440	1727	chr13	109123810	109811190	3.22536	2.69623	-0.757915	0.0245896	-0.708791	-0.733952	0.000416024	0.929291	0.0422651	0.000516176	0.000194736	0.951299	0.0207799	0.000247476
441	2899	chr13	109816688	111221270	3.38549	3.16817	-0.506772	0.00508309	-0.512188	-0.502029	0.000416024	0.929291	0.0422651	0.000516176	0.00025382	0.945921	0.0256471	0.000316421
442	2314	chr13	111237260	112246035	2.97254	3.75958	-0.678673	0.0185702	-0.679537	-0.660526	0.000416024	0.929291	0.0422651	0.000516176	0.000211867	0.950397	0.0215056	0.000267684
443	1862	chr13	112249913	113570178	4.16606	3.19922	0.767087	0.0115178	0.991963	0.777806	0.000416024	0.929291	0.0422651	0.000516176	0.000826816	0.867566	0.10518	0.00103691
444	1861	chr13	113579056	115084943	2.36967	3.96915	-1.29462	0.124963	-1.08989	-1.17041	0.000416024	0.929291	0.0422651	0.000516176	0.000104103	0.961646	0.012979	0.000146247
445	1837	chr14	20425051	21577837	3.56316	3.29415	-0.00739575	-0.0087463	-0.041412	-0.0166642	0.000416024	0.929291	0.0422651	0.000516176	0.000417053	0.930334	0.0409527	0.000512679
446	3207	chr14	21607930	23017530	3.27701	3.17936	-0.562748	0.0586356	-0.529789	-0.504427	0.000416024	0.929291	0.0422651	0.000516176	0.000228231	0.949013	0.0239636	0.000300181
447	2125	chr14	23018858	24903284	3.27915	3.52318	-1.21762	0.0475272	-1.19706	-1.17056	0.000416024	0.929291	0.0422651	0.000516176	0.000121286	0.960041	0.0125777	0.000157734
448	3117	chr14	24905548	26128562	2.64925	2.75201	-1.51456	-0.0152697	-1.51825	-1.53015	0.000416024	0.929291	0.0422651	0.000516176	9.60798e-05	0.961169	0.00972511	0.000117365
449	4020	chr14	26136246	28455411	4.36941	3.37791	2.0144	0.0528995	2.17084	2.06699	0.000416024	0.929291	0.0422651	0.000516176	0.00225176	0.707437	0.267503	0.00294469
450	2261	chr14	28486524	29969601	3.51759	3.2929	0.129147	0.0794406	0.116091	0.208188	0.000416024	0.929291	0.0422651	0.000516176	0.000437414	0.929692	0.0438618	0.000587353
451	3353	chr14	29984250	32376936	3.9455	3.62452	0.115075	-0.00951953	0.0943524	0.105264	0.000416024	0.929291	0.0422651	0.000516176	0.000468878	0.924661	0.0466578	0.000576074
452	3662	chr14	32388581	34838295	3.66961	3.32402	-0.951285	0.0267876	-0.936924	-0.924772	0.000416024	0.929291	0.0422651	0.000516176	0.000160854	0.955516	0.0165781	0.00020494
453	2370	chr14	34854548	35856348	2.76869	4.12298	-1.17602	0.0926932	-1.14347	-1.08374	0.000416024	0.929291	0.0422651	0.000516176	0.000120986	0.961083	0.0126979	0.000164622
454	4344	chr14	35862404	38666890	3.81069	3.59307	0.681807	0.0182587	0.661224	0.699847	0.000416024	0.929291	0.0422651	0.000516176	0.000777815	0.894818	0.0774107	0.00098263
455	3197	chr14	38668993	40339557	4.04889	2.94765	0.0129909	-0.00936218	-0.0078511	0.0033264	0.000416024	0.929291	0.0422651	0.000516176	0.000425284	0.928977	0.0423147	0.00052259
456	4171	chr14	40343501	41608163	2.10976	3.13254	-1.57404	-0.000465056	-1.57001	-1.57475	0.000416024	0.929291	0.0422651	0.000516176	8.92962e-05	0.962193	0.00910854	0.000110715
457	3731	chr14	41670102	43136625	2.78057	2.91141	-1.06938	0.00411432	-1.0739	-1.06553	0.000416024	0.929291	0.0422651	0.000516176	0.000146391	0.956661	0.0148051	0.000182333
458	3549	chr14	43140336	44542595	2.91775	3.27383	-1.34117	-0.0336323	-1.34843	-1.37509	0.000416024	0.929291	0.0422651	0.000516176	0.000116088	0.958684	0.0117084	0.00013923
459	2522	chr14	44545494	46081072	3.41626	2.97698	-0.834825	-0.0187693	-0.843406	-0.853991	0.000416024	0.929291	0.0422651	0.000516176	0.000188427	0.951889	0.0189793	0.00022935
460	1414	chr14	46083061	46746780	2.44194	2.5924	-1.41735	-0.0369413	-1.42884	-1.45501	0.000416024	0.929291	0.0422651	0.000516176	0.000108014	0.959442	0.0108482	0.000129064
461	4383	chr14	46749460	48572632	2.42621	4.12397	-1.44948	0.0665272	-1.41382	-1.38319	0.000416024	0.929291	0.0422651	0.000516176	9.46802e-05	0.963134	0.00996808	0.000125525
462	1195	chr14	48574036	49001226	2.74951	2.1299	-1.36205	-0.0441876	-1.38317	-1.40707	0.000416024	0.929291	0.0422651	0.000516176	0.000114892	0.958658	0.0114283	0.000136276
463	2665	chr14	49007584	50505211	2.85693	3.29101	-0.925164	0.031351	-0.885632	-0.89421	0.000416024	0.929291	0.0422651	0.000516176	0.000164249	0.95487	0.0173594	0.000210196
464	1729	chr14	50516714	51491456	3.07121	2.83588	-1.31407	0.00794899	-1.30842	-1.30671	0.000416024	0.929291	0.0422651	0.000516176	0.000114557	0.959847	0.0117042	0.000143186
465	4414	chr14	51493572	53472513	3.7004	4.02015	-0.709396	0.023393	-0.70132	-0.686228	0.000416024	0.929291	0.0422651	0.000516176	0.000204614	0.951075	0.0209559	0.000259822
466	1152	chr14	53475486	53994551	2.08272	3.05588	-1.48399	0.0733645	-1.45513	-1.41149	0.000416024	0.929291	0.0422651	0.000516176	9.09049e-05	0.963768	0.00950576	0.00012127
467	1840	chr14	54000094	55222475	3.2971	3.16516	-0.629899	0.00162524	-0.643622	-0.628801	0.000416024	0.929291	0.0422651	0.000516176	0.000225881	0.948815	0.0226352	0.000280567
468	2014	chr14	55235767	56215477	2.64427	2.35206	-1.43394	-0.00343474	-1.44012	-1.43787	0.000416024	0.929291	0.0422651	0.000516176	0.000102886	0.960839	0.0103881	0.000127154
469	2754	chr14	56222721	57480579	3.55858	3.17084	-0.306442	-0.0250601	-0.318086	-0.331865	0.000416024	0.929291	0.0422651	0.000516176	0.00031725	0.93894	0.0318573	0.000383742
470	3461	chr14	57482739	59447625	3.68192	2.99461	-0.668501	-0.0192006	-0.649338	-0.688006	0.000416024	0.929291	0.0422651	0.000516176	0.000221698	0.947942	0.0229587	0.000269755
471	3619	chr14	59449138	61676548	2.9922	3.73262	-0.898718	-0.0110728	-0.89876	-0.91007	0.000416024	0.929291	0.0422651	0.000516176	0.000175657	0.95323	0.0178448	0.000215483
472	4499	chr14	61689892	63789238	2.88571	3.64654	-1.02837	0.0117624	-0.974692	-1.01686	0.000416024	0.929291	0.0422651	0.000516176	0.000151172	0.955498	0.016205	0.000189737
473	2439	chr14	63791051	65218457	3.05339	3.83395	-0.666211	0.1023	-0.622916	-0.564318	0.000416024	0.929291	0.0422651	0.000516176	0.000197848	0.95307	0.0209893	0.000271808
474	2456	chr14	65227525	66395233	3.67702	3.251	-0.343536	0.0390315	-0.156238	-0.305043	0.000416024	0.929291	0.0422651	0.000516176	0.000286302	0.937573	0.0350777	0.000369165
475	3508	chr14	66399655	67990648	3.0739	3.7113	-0.193513	0.0824826	-0.122832	-0.111328	0.000416024	0.929291	0.0422651	0.000516176	0.000318944	0.938881	0.0347756	0.000429621
476	5785	chr14	67995855	71129394	3.57959	3.46134	-0.633757	0.0128181	-0.53559	-0.621149	0.000416024	0.929291	0.0422651	0.000516176	0.000222066	0.946935	0.0248874	0.000279021
477	3402	chr14	71139279	72883874	3.34943	3.89035	-0.48696	0.000283299	-0.475063	-0.486978	0.000416024	0.929291	0.0422651	0.000516176	0.000259821	0.944745	0.0267119	0.000322363
478	5309	chr14	72895442	76444469	2.97222	3.29701	-1.01138	-0.0108384	-1.01041	-1.02241	0.000416024	0.929291	0.0422651	0.000516176	0.000157209	0.95508	0.0159867	0.000192915
479	1592	chr14	76444767	77225409	4.72676	4.06888	2.27153	0.0604901	2.2723	2.33143	0.000416024	0.929291	0.0422651	0.000516176	0.00281217	0.688384	0.285917	0.00370454
480	3188	chr14	77231722	78561810	3.14542	4.17637	-0.885739	0.113083	-0.841099	-0.772966	0.000416024	0.929291	0.0422651	0.000516176	0.000157884	0.957534	0.0167721	0.000219278
481	2634	chr14	78562624	80185045	3.67984	3.85655	0.0376337	0.0274966	0.0489776	0.06475	0.000416024	0.929291	0.0422651	0.000516176	0.000420181	0.92911	0.0431744	0.000535663
482	2932	chr14	80187155	81578702	3.14689	4.59823	-0.831363	0.0488129	-0.761128	-0.782935	0.000416024	0.929291	0.0422651	0.000516176	0.000177009	0.95342	0.0192913	0.000230519
483	2792	chr14	81580514	83136530	3.0744	3.82476	-0.760317	0.0952807	-0.689433	-0.665415	0.000416024	0.929291	0.0422651	0.000516176	0.000181542	0.954094	0.0197982	0.000247669
484	2570	chr14	83139537	84240392	3.39327	4.65981	-0.889911	0.206197	-0.836687	-0.684077	0.000416024	0.929291	0.0422651	0.000516176	0.000143778	0.961081	0.0154053	0.000219162
485	3447	chr14	84242268	85745746	3.28378	3.2182	-0.643551	-0.0090795	-0.651195	-0.652918	0.000416024	0.929291	0.0422651	0.000516176	0.000225134	0.948465	0.0226979	0.000276727
486	1748	chr14	85749111	86634681	2.43615	4.71832	-1.43298	0.307463	-1.34666	-1.12604	0.000416024	0.929291	0.0422651	0.000516176	7.62043e-05	0.970235	0.00843979	0.000128517
487	1997	chr14	86672135	87624789	3.28009	2.72097	-0.444055	-0.0200363	-0.468689	-0.464581	0.000416024	0.929291	0.0422651	0.000516176	0.000276411	0.943493	0.0273982	0.000335986
488	3735	chr14	87641447	89495699	2.85106	3.66953	-0.928197	0.0106511	-0.928103	-0.917811	0.000416024	0.929291	0.0422651	0.000516176	0.000167142	0.954678	0.0169821	0.000209545
489	2688	chr14	89502428	91295930	3.85317	3.126	-0.0659469	0.00635614	-0.0757917	-0.0599572	0.000416024	0.929291	0.0422651	0.000516176	0.000388392	0.932621	0.0390714	0.000484787
490	3201	chr14	91299716	93129810	3.75971	2.80472	0.189767	-0.0216409	0.172353	0.167818	0.000416024	0.929291	0.0422651	0.000516176	0.000508947	0.920222	0.0508129	0.000617759
491	2132	chr14	93134376	94324063	3.6847	3.93476	-0.965438	0.0532982	-0.903627	-0.912643	0.000416024	0.929291	0.0422651	0.000516176	0.00015454	0.956106	0.0167013	0.000202138
492	3111	chr14	94325860	95750740	3.77388	3.5021	-0.791886	0.0140028	-0.786188	-0.778204	0.000416024	0.929291	0.0422651	0.000516176	0.000190438	0.952312	0.0194577	0.000239538
493	1139	chr14	95752112	96261242	2.25984	3.01568	-1.3104	0.0134929	-1.27299	-1.29785	0.000416024	0.929291	0.0422651	0.000516176	0.00011432	0.959656	0.0120568	0.000143633
494	3454	chr14	96262648	98340327	2.87757	3.64644	-1.04214	0.0150911	-1.04278	-1.02734	0.000416024	0.929291	0.0422651	0.000516176	0.00014879	0.95666	0.0151063	0.000187363
495	2468	chr14	98342676	99137635	3.27446	3.61264	-0.79715	-0.0186168	-0.792034	-0.816181	0.000416024	0.929291	0.0422651	0.000516176	0.000195435	0.950929	0.0199567	0.000237912
496	3493	chr14	99141023	101530197	3.42217	3.21886	-0.527958	0.0274398	-0.428105	-0.50086	0.000416024	0.929291	0.0422651	0.000516176	0.000242762	0.944977	0.0272528	0.000309478
497	2183	chr14	101537857	102995068	3.0849	2.92361	0.286378	0.00348669	0.269681	0.289422	0.000416024	0.929291	0.0422651	0.000516176	0.000544909	0.917274	0.0544423	0.000678149
498	2731	chr14	103022060	104991128	3.02639	3.63221	-0.849184	0.0397961	-0.767002	-0.809809	0.000416024	0.929291	0.0422651	0.000516176	0.000175405	0.953136	0.0193463	0.000226372
499	745	chr14	105022314	105764099	2.04141	3.32027	-1.46384	0.0638602	-1.44165	-1.40131	0.000416024	0.929291	0.0422651	0.000516176	9.35967e-05	0.963307	0.00972207	0.000123622
500	21	chr14	107274052	107289436	2.14877	1.26715	-1.30672	-0.0340262	-1.32075	-1.38949	0.000416024	0.929291	0.0422651	0.000516176	0.000120162	0.958352	0.0120375	0.000137246
501	13	chr15	20161372	20193260	1.87171	1.16012	-1.21767	-0.0465664	-1.23911	-1.34382	0.000416024	0.929291	0.0422651	0.000516176	0.000132801	0.956839	0.0132055	0.000145243
502	932	chr15	22787103	24193582	3.6708	3.23888	-0.512005	0.0235802	-0.510819	-0.489478	0.000416024	0.929291	0.0422651	0.000516176	0.000248104	0.946824	0.0252356	0.000314845
503	2653	chr15	24204030	25107222	2.09032	3.53427	-1.52056	-0.00398438	-1.52675	-1.52491	0.000416024	0.929291	0.0422651	0.000516176	9.44827e-05	0.961666	0.00953955	0.000116718
504	3207	chr15	25114867	27294463	2.68327	3.18054	-1.29562	-0.0161969	-1.30348	-1.31212	0.000416024	0.929291	0.0422651	0.000516176	0.000119419	0.958848	0.012037	0.000145741
505	1620	chr15	27311111	29336912	3.21208	3.13136	-0.652266	0.0134815	-0.659157	-0.63939	0.000416024	0.929291	0.0422651	0.000516176	0.000218491	0.949723	0.0220447	0.000274602
506	1185	chr15	29347019	30163679	2.58135	2.59366	-1.52221	0.0113508	-1.51654	-1.51171	0.000416024	0.929291	0.0422651	0.000516176	9.29358e-05	0.962133	0.00949538	0.000116526
507	1288	chr15	30168013	31588258	2.59749	3.07486	-0.991391	0.000462588	-0.981934	-0.991717	0.000416024	0.929291	0.0422651	0.000516176	0.000158587	0.955118	0.0162644	0.0001967
508	1263	chr15	31599501	32441633	4.18274	3.04783	2.05338	0.0486768	2.05342	2.10131	0.000416024	0.929291	0.0422651	0.000516176	0.00241974	0.728064	0.245837	0.00314964
509	2609	chr15	32952193	34014913	3.03918	3.42275	-1.26457	-0.00422383	-1.26295	-1.26918	0.000416024	0.929291	0.0422651	0.000516176	0.000121717	0.958836	0.0123856	0.000150324
510	1996	chr15	34016274	35073736	2.41885	2.94086	-1.30369	0.0397294	-1.28394	-1.26446	0.000416024	0.929291	0.0422651	0.000516176	0.000112241	0.960777	0.0116302	0.000144832
511	3881	chr15	35093232	37450510	3.42861	3.83987	-0.966971	-0.00370976	-0.969262	-0.970937	0.000416024	0.929291	0.0422651	0.000516176	0.000163121	0.954732	0.016534	0.000201588
512	1859	chr15	37459187	38529172	3.29185	2.83686	-0.984799	-0.0262658	-1.00327	-1.01159	0.000416024	0.929291	0.0422651	0.000516176	0.000163819	0.954297	0.0163384	0.000197882
513	3516	chr15	38533568	40378467	2.94266	3.89815	-1.36946	0.0178877	-1.36243	-1.35186	0.000416024	0.929291	0.0422651	0.000516176	0.000107422	0.960826	0.0109903	0.000135649
514	1042	chr15	40387971	41176188	3.48139	2.99272	0.122919	-0.025041	0.107754	0.0969266	0.000416024	0.929291	0.0422651	0.000516176	0.000479092	0.922984	0.0479399	0.000579175
515	2630	chr15	41177514	42775660	2.58346	3.65608	-1.1276	0.051711	-1.10351	-1.07627	0.000416024	0.929291	0.0422651	0.000516176	0.000132013	0.958997	0.0137385	0.00017242
516	1168	chr15	42777190	44196621	1.94205	2.61373	-1.45699	-0.018822	-1.45716	-1.47668	0.000416024	0.929291	0.0422651	0.000516176	0.000102058	0.960434	0.0103666	0.000124157
517	2988	chr15	44198049	46618157	3.81099	2.81242	0.110614	-0.033897	0.0860489	0.0763842	0.000416024	0.929291	0.0422651	0.000516176	0.00047762	0.923327	0.0473454	0.000572659
518	3147	chr15	46621753	48133797	2.93513	3.23604	-0.953734	0.0142072	-0.951571	-0.939842	0.000416024	0.929291	0.0422651	0.000516176	0.000162441	0.955215	0.0165386	0.000204366
519	2616	chr15	48137708	50006184	3.15135	3.15554	-0.0848324	0.0471369	-0.0667547	-0.0380762	0.000416024	0.929291	0.0422651	0.000516176	0.000366758	0.934816	0.0379397	0.000476831
520	3674	chr15	50008443	51675501	3.80705	3.75987	-0.564529	0.135005	-0.527293	-0.429785	0.000416024	0.929291	0.0422651	0.000516176	0.000211852	0.952511	0.0223392	0.000300767
521	1975	chr15	51679470	53068899	2.43666	3.45178	-1.39822	0.07275	-1.36983	-1.32598	0.000416024	0.929291	0.0422651	0.000516176	9.90188e-05	0.962913	0.0103494	0.000132061
522	3881	chr15	53070141	54507228	2.80819	3.0494	-1.05974	0.0245341	-1.04543	-1.03547	0.000416024	0.929291	0.0422651	0.000516176	0.000144885	0.957092	0.0149315	0.000184181
523	2062	chr15	54510157	55135408	2.68801	3.29583	-1.39431	-0.00226147	-1.39774	-1.39706	0.000416024	0.929291	0.0422651	0.000516176	0.000106875	0.960443	0.0108206	0.00013224
524	4397	chr15	55136506	56899523	2.85436	3.63712	-1.06224	0.0139892	-1.05781	-1.04848	0.000416024	0.929291	0.0422651	0.000516176	0.000146017	0.956837	0.0149002	0.000183678
525	2997	chr15	56901916	58439159	3.50015	3.14322	-0.713916	0.021077	-0.695878	-0.693179	0.000416024	0.929291	0.0422651	0.000516176	0.000204117	0.95086	0.0211143	0.000258562
526	2234	chr15	58443430	59692593	3.04935	3.59693	-1.05689	0.0498234	-1.02994	-1.00752	0.000416024	0.929291	0.0422651	0.000516176	0.00014179	0.957895	0.0147984	0.000184828
527	2571	chr15	59695412	61264287	3.34836	3.6426	-1.27857	0.0200463	-1.26136	-1.25892	0.000416024	0.929291	0.0422651	0.000516176	0.000117259	0.959765	0.0121196	0.000148375
528	3877	chr15	61269245	63214206	3.43105	3.63433	-0.870003	0.013379	-0.868629	-0.856879	0.000416024	0.929291	0.0422651	0.000516176	0.00017651	0.953784	0.0179568	0.000221895
529	3388	chr15	63218537	65101626	2.50462	3.0629	-1.34452	0.0136935	-1.34428	-1.33112	0.000416024	0.929291	0.0422651	0.000516176	0.000110556	0.960469	0.0112344	0.000139022
530	2495	chr15	65104826	67093655	3.08532	3.38403	-0.359936	0.0724999	-0.315276	-0.287848	0.000416024	0.929291	0.0422651	0.000516176	0.000274306	0.944221	0.0291404	0.000365782
531	3011	chr15	67095629	69017421	3.49968	3.66032	-0.779284	0.0472521	-0.767106	-0.732358	0.000416024	0.929291	0.0422651	0.000516176	0.000186767	0.95344	0.0192067	0.000242862
532	1156	chr15	69024703	70127589	2.4355	3.12106	-1.38092	0.014798	-1.37202	-1.36699	0.000416024	0.929291	0.0422651	0.000516176	0.000106525	0.960814	0.010919	0.000134023
533	2397	chr15	70138158	71920159	2.58945	3.47456	-1.26444	0.0211469	-1.25504	-1.24371	0.000416024	0.929291	0.0422651	0.000516176	0.000118793	0.95973	0.0121825	0.000150478
534	2176	chr15	71925074	73627470	4.44673	3.07204	2.34039	-0.0101726	2.38782	2.32972	0.000416024	0.929291	0.0422651	0.000516176	0.00304846	0.649052	0.324746	0.00374219
535	3151	chr15	73628847	76397358	5.0772	3.24634	4.38989	0.0242579	4.62465	4.41371	0.000416024	0.929291	0.0422651	0.000516176	0.00625198	0.177452	0.803225	0.007944
536	3564	chr15	76402474	78511903	3.12555	2.83581	-1.00688	-0.00627085	-1.01351	-1.01343	0.000416024	0.929291	0.0422651	0.000516176	0.000157237	0.955321	0.0158688	0.000193816
537	4965	chr15	78517857	80860462	3.68278	3.60563	-0.415857	0.00787041	-0.428219	-0.408182	0.000416024	0.929291	0.0422651	0.000516176	0.00027661	0.943897	0.0277564	0.000345844
538	4283	chr15	80861289	84259565	4.95125	3.74709	2.90459	0.0210864	2.88268	2.92546	0.000416024	0.929291	0.0422651	0.000516176	0.00434344	0.542722	0.4317	0.00550269
539	4910	chr15	84262150	86650331	3.9153	3.32033	-0.0533162	0.00210566	-0.0641001	-0.0514093	0.000416024	0.929291	0.0422651	0.000516176	0.000394705	0.931915	0.0396692	0.00049066
540	4081	chr15	86654795	88368084	3.16587	4.05192	-0.781678	0.0414718	-0.766425	-0.740449	0.000416024	0.929291	0.0422651	0.000516176	0.000187348	0.953173	0.0193258	0.000242233
541	2718	chr15	88373200	90471917	3.15789	5.33805	-0.947462	0.170731	-0.892645	-0.777087	0.000416024	0.929291	0.0422651	0.000516176	0.000140566	0.960593	0.0150852	0.000206801
542	2769	chr15	90526283	92151569	3.76142	4.69015	-0.561986	0.0542315	-0.560527	-0.5081	0.000416024	0.929291	0.0422651	0.000516176	0.000229529	0.949492	0.0233526	0.000300552
543	3016	chr15	92171479	93754937	3.45491	4.16285	-0.272507	0.0486962	-0.261648	-0.224135	0.000416024	0.929291	0.0422651	0.000516176	0.000305651	0.941361	0.0313911	0.000398027
544	2065	chr15	93814915	94920868	3.07856	3.23698	-1.07391	0.0181567	-1.07707	-1.05623	0.000416024	0.929291	0.0422651	0.000516176	0.00014379	0.957283	0.014562	0.000181588
545	2049	chr15	94932855	96139140	3.80935	3.06994	0.316198	0.0199761	0.296554	0.335711	0.000416024	0.929291	0.0422651	0.000516176	0.000552136	0.917133	0.0550021	0.000698554
546	2247	chr15	96144157	98023782	2.74569	2.99953	-1.10956	-0.01114	-1.11813	-1.12114	0.000416024	0.929291	0.0422651	0.000516176	0.000142787	0.956661	0.0143823	0.00017512
547	1975	chr15	98032244	99242176	3.1628	3.46593	-1.13671	0.016121	-1.13511	-1.12109	0.000416024	0.929291	0.0422651	0.000516176	0.000135416	0.958007	0.0137793	0.00017066
548	2218	chr15	99251356	100634890	3.00027	4.13803	-0.999915	0.0336622	-0.992245	-0.966699	0.000416024	0.929291	0.0422651	0.000516176	0.000152353	0.956671	0.0155972	0.000195415
549	1789	chr15	100639274	101546195	3.74826	3.01806	0.147046	0.0190917	0.165782	0.16557	0.000416024	0.929291	0.0422651	0.000516176	0.000469854	0.923478	0.0486366	0.000593863
550	1228	chr15	101558227	102425699	4.0653	2.9065	-0.0841101	0.039304	-0.0930305	-0.0455769	0.000416024	0.929291	0.0422651	0.000516176	0.000370087	0.935267	0.0372644	0.000477219
551	1012	chr16	142825	1161810	2.72939	3.10982	-0.95852	0.0993447	-0.923121	-0.860147	0.000416024	0.929291	0.0422651	0.000516176	0.000148948	0.958283	0.0156774	0.00020391
552	1727	chr16	1272472	2754260	3.92724	4.3226	0.346323	0.152233	0.326469	0.498073	0.000416024	0.929291	0.0422651	0.000516176	0.000502894	0.925163	0.0500862	0.000726207
553	1276	chr16	2823139	3998630	2.17264	3.41672	-1.35655	0.039412	-1.34011	-1.31792	0.000416024	0.929291	0.0422651	0.000516176	0.000106563	0.961389	0.0110056	0.000137424
554	1496	chr16	4001898	5113621	3.34615	2.99773	-1.12745	0.0784592	-1.08565	-1.04967	0.000416024	0.929291	0.0422651	0.000516176	0.000128656	0.9598	0.0136285	0.000172539
555	1608	chr16	5226643	5890378	3.5617	2.98758	0.0176166	-0.026207	-0.00724166	-0.00919878	0.000416024	0.929291	0.0422651	0.000516176	0.000433981	0.927837	0.043007	0.000524208
556	2508	chr16	5892348	6891852	3.83871	4.24654	-0.12574	0.0417829	-0.113519	-0.0843517	0.000416024	0.929291	0.0422651	0.000516176	0.000354454	0.936154	0.0364528	0.000458367
557	2733	chr16	6894716	7523694	3.28251	4.41974	-0.256588	0.171047	-0.229703	-0.0858761	0.000416024	0.929291	0.0422651	0.000516176	0.000276393	0.946848	0.0288448	0.000406767
558	2602	chr16	7531324	8337388	3.04973	3.08376	-0.63313	0.0186556	-0.642596	-0.614845	0.000416024	0.929291	0.0422651	0.000516176	0.000221536	0.949611	0.0222945	0.00027994
559	3511	chr16	8340940	9795582	2.79748	3.53447	-1.132	0.00296686	-1.13692	-1.12931	0.000416024	0.929291	0.0422651	0.000516176	0.000137783	0.957499	0.013929	0.000171413
560	1636	chr16	9799641	10424952	3.94872	3.34568	0.481434	0.00954905	0.452829	0.490408	0.000416024	0.929291	0.0422651	0.000516176	0.000651335	0.907614	0.0643051	0.00081542
561	1913	chr16	10438427	11518774	2.65906	2.96682	-1.1917	0.00816215	-1.18238	-1.18407	0.000416024	0.929291	0.0422651	0.000516176	0.000129235	0.958317	0.0132524	0.000161575
562	2162	chr16	11525531	12609730	3.0337	3.01616	-1.03674	0.0168962	-1.03641	-1.0203	0.000416024	0.929291	0.0422651	0.000516176	0.000149323	0.956641	0.0151752	0.000188341
563	1594	chr16	12615802	13148964	3.23975	3.09973	-0.682955	0.0432447	-0.667689	-0.640332	0.000416024	0.929291	0.0422651	0.000516176	0.000206016	0.951305	0.0212518	0.000266742
564	2852	chr16	13155743	14459324	3.29317	3.23793	-0.962521	0.0248907	-0.961728	-0.937974	0.000416024	0.929291	0.0422651	0.000516176	0.000159411	0.955829	0.0162079	0.000202702
565	1270	chr16	14464656	16152940	3.70514	3.50953	-0.389795	0.0293431	-0.389061	-0.36122	0.000416024	0.929291	0.0422651	0.000516176	0.000277906	0.943975	0.028254	0.000354803
566	1644	chr16	16158034	17644424	3.30341	3.83591	-0.531456	0.0447001	-0.537728	-0.487333	0.000416024	0.929291	0.0422651	0.000516176	0.000238663	0.948505	0.0240949	0.000309475
567	894	chr16	17650546	18166840	2.14294	2.50342	-1.4371	-0.00771765	-1.43348	-1.44596	0.000416024	0.929291	0.0422651	0.000516176	0.000102977	0.960612	0.0104997	0.000126641
568	2182	chr16	18799615	20146498	2.73039	2.48186	-1.06489	-0.0117727	-1.07368	-1.07712	0.000416024	0.929291	0.0422651	0.000516176	0.0001493	0.955996	0.0150351	0.000182991
569	2071	chr16	20152650	22392905	3.20451	3.57323	-0.92162	0.00330617	-0.926633	-0.918791	0.000416024	0.929291	0.0422651	0.000516176	0.000169425	0.954334	0.0171263	0.000210807
570	2156	chr16	22712979	24135112	2.98778	4.24458	-0.944027	0.143116	-0.885453	-0.801372	0.000416024	0.929291	0.0422651	0.000516176	0.000144824	0.959431	0.0156006	0.00020724
571	3384	chr16	24142196	25986559	2.81504	3.74485	-1.18087	0.0226779	-1.17685	-1.15849	0.000416024	0.929291	0.0422651	0.000516176	0.000128827	0.958818	0.0131407	0.000163459
572	2712	chr16	25986862	27444492	3.72753	2.60297	-0.559397	-0.0398151	-0.583407	-0.599578	0.000416024	0.929291	0.0422651	0.000516176	0.000251716	0.945359	0.024966	0.000300013
573	1007	chr16	27452752	29025978	3.30237	4.02539	-0.486766	0.0340827	-0.368691	-0.453934	0.000416024	0.929291	0.0422651	0.000516176	0.000250965	0.943733	0.0286917	0.000321775
574	1125	chr16	29043450	31376849	2.69229	2.79775	-1.18612	0.0323489	-1.19153	-1.15463	0.000416024	0.929291	0.0422651	0.000516176	0.000126994	0.95938	0.012832	0.000162607
[truncated: 1,128 more rows]

## Sheet: Supplementary Table S8
Supplementary Table S8. Local genetic correlations between insomnia and epilepsy by using GWAS-pw analysis.
[truncated: 1,702 more rows]

[truncated: 9 more sheets: Supplementary Table S9, Supplementary Table S10, Supplementary Table S11, Supplementary Table S12, Supplementary Table S13, Supplementary Table S14, Supplementary Table S15, Supplementary Table S16, Supplementary Table S17]
